# Supplementary material for: A retrospective cohort study on the impact of gonadotropin dose on embryo quality and pregnancy outcome: identification of optimal dose range
Source: Front Med (Lausanne). 2026 Jun 30;13:1820329. doi: 10.3389/fmed.2026.1820329 (PMC13365333; doi:10.3389/fmed.2026.1820329)
Supplement: Supplementary file 1 [file Data_Sheet_1.XLS]

## Sheet: Sheet1
Gn total group（Gn dose ≤ 1550;1550 < Gn dose ≤ 2194;2194 < Gn dose ≤ 2700;Gn dose＞ 2700）	The woman's age (years)	BMI (Kg/m2)	Infertility type	Basic FSH（mIU/ml）	AMH（ng/ml）	Total amount of Gn	Single cleavage embryo transfer	Double cleavage embryo transfer	Single blastocyst transfer	Double blastocyst transfer	Quality embryo transfer	Endometrial thickness on day of transplantation (mm)	MII oocyte rate（%）	Embryo utilization rate of D3（%）	D3 High-quality Embryo Rate（%）	Blastocyst Formation Rate（%）	HCG positive	Clinical pregnancy	abortion	live birth
1	29	25.6	1	6.18	13.2	1237.5							1	0.4783	0.1875	0.444
2	22	16.8	1	8.98	4	1950							0.846154	0.875	0.7143	0.714
3	31	22.2	1	9.46	6.3	2250							1	0.75	0.5
3	33	22.1	1	10.42	10	2325	0	1	0	0	0	7.8	1	0.4	0		0	0		0
2	28	18.7	1	12.8	6.81	1800	0	1	0	0	1	9.1	1	0.3333	0		0	0		0
1	23	17.3	2	8.9	8.04	1425							0.958333	0.8696	0.65	0.9
1	25	24.2	2	8.67	6.95	1175							0.823529	0.6364	0.4286	0.8
3	28	25.1	1	6.81	6.28	2625	0	1	0	0	1	11	0.9	0.6667	0.7143		0	0		0
4	35	23.2	1	10.3	1.96	3300							1	0.6	0.75
2	29	20.5	1	11.4	9.91	1650							0.9	0.875	0.5238	0.524
4	31	21.5	1	6.9	1.26	3000	1	0	0	0	0	7.8	1	0.5	0		0	0		0
2	32	26	1	8.93	4	2175	0	1	0	0	1	14.5	1	0.25	0.2		0	0		0
4	32	17.3	1	6.87	2.26	3000	0	1	0	0	1	7.6	1	0.8333	0.8		1	0		0
3	27	24.2	1	6.9	1.34	2400							1	0	0
1	27	26	2	6.81	18	1062.5							1	0.5	0.5
3	24	19.5	1	6.9	8.98	2550	0	1	0	0	1	14.8	1	1	0.6	0.625	1	1	0	1
4	34	19.8	1	8.56	4.22	2925	0	1	0	0	0	11.5	0.888889	0.625	0	0.333	0	0		0
4	34	22	1	9.53	4.36	3450							1	0.6	0.25
3	31	23.3	1	10.2	1.47	2700	0	1	0	0	1	10	1	0.8	0		0	0		0
3	32	28.9	1	9.64	1.52	2700	1	0	0	0	0	11	0.8	0.75	0.6667		0	0		0
4	31	23.2	1	6.91	4	2775							0.6875	0.6667	0.6667
3	29	18.4	1	7.39	4.5	2450							0.722222	0.3571	0.2222	0.667
2	39	21.4	2	12.09	1.33	2100							0.75	1	1
4	40	23.4	1	8.81	2.71	3000							1	0.5	0
1	28	31.7	1	5.82	7.33	1425							1	1	0.75
4	34	27.1	1	11.2	6.52	3075	1	0	0	0	0	9.5	1	0.2	0		1	0		0
3	38	23.4	1	8.72	2.45	2475							1	0.7143	0.8
4	39	24	1	6.9	2.14	2850	1	0	0	0	1	9	1	0.5	1		0	0		0
2	27	20.3	1	10.2	5.6	2175							0.75	1	0.3077	0.727
1	27	18.3	1	5.3	18	1112.5							0.969697	0.5357	0.4737	0.733
1	24	26.7	2	7.26	11.6	1100	0	1	0	0	1	8.2	1	1	1	0.714	1	0		0
4	34	21	1	7.83	3	3375	0	1	0	0	0	13	0.75	0.6667	0		1	0		0
3	40	20	1	9.39	2.05	2400	0	1	0	0	1	9.5	1	0.8	0.5		1	1	0	1
3	28	24	1	9.73	4	2400							1	0.9231	0.5	0.75
1	33	23.4	2	6.46	16.5	1425							1	0.35	0.7143	1
4	33	25.8	1	9.68	1.36	3750							0	0	0
3	30	21.9	1	9.09	4	2475	0	1	0	0	1	8.8	1	1	0.6	0.667	0	0		0
4	26	30.9	1	8.2	4.12	3375	0	0	0	1	0	11.5	1	0.9375	0.6	0.8	0	0		0
3	36	21.1	1	8.02	3.49	2700	0	1	0	0	1	9.1	1	0.2857	0.25		1	0		0
3	34	21.4	1	8.09	4.78	2400	0	0	0	1	0	9.9	1	0.7273	0.375	0.667	0	0		0
4	37	21.48	1	14.9	3.1	3000	0	1	0	0	1	9.1	0.909091	0.2	0.5		0	0		0
3	31	20.1	1	5.4	2.63	2700							0.833333	0.6667	25.00% ]	0.5
2	32	18.5	1	10.98	7.38	2025							1	0.625	0.4	1
4	36	20	1	6.59	2.81	3300							0.833333	0.8	0.4
2	29	19.5	1	6.22	17.7	1650							0.956522	0.8947	0.5556	1
3	32	21.3	1	6.91	4.1	2550	0	1	0	0	0	12	0.818182	0.8889	0.5	0.333	0	0		0
3	30	18.3	1	6.3	4	2700							1	0.2222	0.2857
4	36	21.2	1	11	5.91	3300	0	0	1	0	1	7	1	0.8889	0.375	0.75	1	1	0	1
3	37	17	1	10.1	5.51	2475	0	1	0	0	1	13.6	0.666667	0.5	0.6		1	0		0
3	26	24.2	1	10.8	3.77	2475	1	0	0	0	1	9.3	0.888889	0.1667	0.5		1	1	0	1
1	29	18.9	1	7.09	10.2	1050							0.846154	0.6	0.5714
2	28	20.8	1	8.69	6.13	1650							0.5	0	0
3	24	28.6	1	6.59	6.55	2700							0.692308	0.8	0.4
3	29	24.1	1	13.1	3.61	2400	0	1	0	0	0	10.8	0.75	0.75	0.25		0	0		0
3	29	25	1	12.3	6.27	2400	0	1	0	0	0	10	1	0.6667	0		0	0		0
4	38	22.7	1	7.79	4	3000							0.909091	0.5556	0.6667	0.833
3	29	18.1	1	8.24	4	2700	0	1	0	0	1	10.1	1	0.3333	0.2		0	0		0
3	23	23.1	1	8.74	16.2	2250	0	1	0	0	1	10.5	0.777778	1	0.2	0.333	1	1	0	1
2	29	23.9	2	8.57	8.94	1800	0	1	0	0	1	15	1	0.5	0.3333		0	0		0
4	36	18.7	1	6.49	5.04	3825							1	0.2857	0.6667
2	29	25	2	6.42	7.59	1800							1	0.3333	0.3333
4	40	23.2	1	10.5	2.76	3600	1	0	0	0	1	13.4	1	0.5	1		1	1	1	0
4	40	23.5	1	11.3	4.25	3075	0	0	1	0	1	15	1	0.9091	0.5	0.75	1	0		0
4	36	27.2	1	10	3.02	3600	0	1	0	0	1	10.8	1	0.4444	0.5		0	0		0
4	29	19.2	1	11.2	5.03	3150							0.875	0.2857	0.1667
4	35	22.3	1	8.2	1.63	2775	1	0	0	0	1	10.7	1	0.2	0.5		1	1	0	1
4	31	20.3	1	11.85	3.28	3300	0	1	0	0	1	10.5	1	1	0.1667	0.5	0	0		0
4	35	19.5	1	11	1.72	3600	0	1	0	0	0	10.3	0.666667	0.6667	0		0	0		0
1	28	21.5	2	8.16	13.4	1375	1	0	0	0	1	11.4	1	0.125	0.25		0	0		0
4	32	19.5	1	7.38	3.27	3000	0	1	0	0	1	14.8	1	0.6667	0		0	0		0
2	33	17.6	2	6.55	5.95	1950	0	0	1	0	1	6.7	1	1	0.75	0.875	0	0		0
3	40	21.4	1	10.5	12.1	2625	0	1	0	0	1	11.2	0.833333	0.2	0.1429		0	0		0
3	40	18.8	1	7.73	2.14	2400							1	0.3333	0.5
3	33	21.3	1	8.57	5.5	2625	0	1	0	0	1	11	1	0.5714	0.6		0	0		0
4	31	22.6	1	11.1	1.4	3600							1	0.75	0.625
3	34	22.3	1	8.6	9.02	2475							0.888889	0.8571	0.1667	1
4	32	16.8	1	8.77	2.74	3300	0	1	0	0	1	11.2	0.8	0.75	0.6667		0	0		0
3	34	29	1	8.27	5.21	2400							0.857143	0.8333	0.8	0.667
2	29	19.8	1	8.82	3.17	1800	0	1	0	0	1	11	0.8	0.5714	0.75		1	0		0
3	27	21.5	1	6.06	2.87	2700							0.666667	1	0.25	1
3	35	23	1	6.94	3.75	2700							0.666667	0	0
4	39	24.9	1	14.1	3.73	3975							0.666667	0.3333	0.1667
3	22	17.2	1	10.88	3.15	2325	0	0	1	0	1	11.6	1	0.8182	0.7	0.571	1	1	0	1
3	33	25.8	1	9.23	1.36	2700							0.8	1	0	0.333
4	27	34.6	2	8.1	6.5	4600	0	1	0	0	1	11	1	0.7143	0.8333		1	1	0	1
4	31	27.2	1	9.09	4	3225	1	0	0	0	0	9.4	1	0.6	0.25		0	0		0
4	40	22	1	6.82	1.84	3000							1	0.625	0.4286
3	29	20	1	7.97	3.61	2475	0	0	1	0	1	11.9	0.916667	0.9091	0.6364	0.7	0	0		0
3	32	21.5	1	8.91	4.88	2250							0.947368	0.25	0.3333
2	33	24.7	2	7.56	2.44	2025	1	0	0	0	0	17	1	0.125	0		0	0		0
4	38	21.8	1	6.9	1.44	4500	0	1	0	0	1	10.6	1	0.8	0.75		1	1	0	1
3	27	18.4	1	7.55	2.96	2700							1	0.3333	0.2
3	27	18.3	1	8.7	3.27	2700	0	1	0	0	1	11.7	1	0.4444	0.4286		1	1	0	1
4	35	23.3	1	9.81	1.57	3525	0	1	0	0	1	11.4	0.888889	0.5714	0.5714		1	1	0	1
4	33	25.4	1	7.28	1.81	3600	1	0	0	0	1	11.5	0.5	1	1		1	0		0
3	30	19.5	1	7.94	1.38	2250	0	1	0	0	1	10	1	0.4	0.5		1	0		0
4	28	24.2	1	10.3	7.47	3675	0	1	0	0	1	10.5	1	0.9	0.3	0.143	1	1	0	1
3	25	21.9	1	6.6	3.2	2700							1	0.8462	0.2727	0.556
4	34	23.6	1	8.3	3.05	3000							1	0.3333	0.5
4	23	19.2	1	7.71	1.23	3300	0	1	0	0	1	10	1	0.8	0.6		0	0		0
3	36	23.5	1	7.2	4.32	2700							0.8	0.6667	0.6	0.667
4	37	21.48	1	9.12	3.1	3450	0	1	0	0	1	8.4	1	0.5	0.4		0	0		0
3	28	22.4	1	7.77	4	2250							0.916667	0.9	0.8889	0.778
2	38	24	2	6.75	3.49	1950	1	0	0	0	1	8	0.333333	0.5	0.5		1	0		0
4	37	26.4	1	8.55	4	4500							1	0.3333	0.2857
1	30	20.6	2	6.7	2.71	1350							1	0.8333	0.6364	0.5
1	28	21.8	1	7.91	10.4	1425	0	1	0	0	1	13	1	0.3333	0.6		1	1	0	1
4	34	28	1	10.7	5.4	3000	0	1	0	0	1	18.4	1	0.8571	0.7143		1	1	0	1
4	32	20.3	2	6.99	4	3150	0	0	0	1	1	11.9	1	0.7143	0.6	1	0	0		0
3	34	19.5	1	8.31	1.38	2700	1	0	0	0	1	11.4	0.8	0.3333	0.5		1	1	0	1
3	35	22.8	1	3.52	7.83	2575							1	0.8182	0.333	0.429
2	33	24.2	2	7.33	7.85	1800							0.888889	0.75	0.6667	0.667
4	38	24.1	2	10.4	2.32	3600	0	1	0	0	0	9.5	1	0.75	0.3333		1	1	0	1
3	36	19.1	1	7.81	3.57	2250	0	1	0	0	1	9.9	0.933333	0.8667	0.0769		0	0		0
3	36	21.1	1	6.9	1.16	2475							0.933333	0.8	0.3077	0.5
3	39	19.4	1	8.64	4	2225	1	0	0	0	0	9.2	1	0.5	0		1	1	0	1
3	27	18.4	1	13.9	4.48	2400	0	1	0	0	1	12.2	1	0.5714	0.6		1	1	0	1
3	33	34.3	1	10.37	2.34	2700	1	0	0	0	1	10.9	1	0.1667	1		1	1	0	1
1	28	18.97	2	9.41	3.2	1437.5							1	0.6667	0.5	0.5
3	37	21.3	1	9.43	4.72	2700							1	0.4286	0.3
3	26	28.2	1	11.9	10.9	2475	0	0	1	0	1	7.2	1	0.7778	0.7143	0.714	0	0		0
2	29	22.9	1	7.22	3.07	2175	0	0	1	0	1	8.8	0.888889	1	0.75	0.833	1	0		0
4	38	22.7	2	11.7	4	3300	0	1	0	0	1	9.6	0.6	0.5	0.5		0	0		0
1	31	24	1	8.06	6.86	1200	0	1	0	0	1	7.2	1	0.75	1		0	0		0
3	30	22.9	1	7.58	4.09	2250							1	0.8095	0.7368	0.647
4	30	20.7	1	8.88	1.36	3000							1	0.6875	0.7273	0.778
3	26	27.9	1	8.64	1.29	2250							0.913043	0.8571	0.6842	0.563
3	24	23.4	1	8.62	14.3	2525							1	0.84	0.7143	0.81
1	29	23.2	2	13.6	4	1425							0.75	0.7857	0.6364	0.222
3	29	24.1	1	10.41	3.61	2550	0	1	0	0	1	11.4	1	0.4	0.5		0	0		0
1	25	20.6	1	5.46	18	1125							1	0.8571	0.6667	0.75
4	32	21.2	1	14.1	1.27	3375							1	0	0
2	28	22	1	8.11	1.28	1850	0	1	0	0	1	9.5	0.666667	1	0.8333	1	1	1	0	1
2	30	26.4	2	9.7	5.52	2025							1	1	0.5
4	34	22.8	1	13.6	4	2925							1	0.4	0
3	31	21.3	1	7.81	1.68	2250	1	0	0	0	1	8.6	0.75	0.5	0.6		1	1	0	1
4	32	21.6	1	10.5	2.28	2800							0.928571	0.6667	0.8333	0.25
2	34	20.1	2	6.66	3.44	1950							0.777778	0.5	0.4
4	37	24	1	9.18	4.76	3000	0	0	1	0	1	12.4	1	0.875	0.7143	0.6	1	1	0	1
1	24	19.5	1	6.11	6.6	1350	0	0	1	0	1	10.7	1	0.8571	0.5833	0.583	0	0		0
4	38	20.2	2	13.8	1.53	3825	0	1	0	0	1	12.2	0.8	0.6667	1		0	0		0
1	28	21.5	2	9.12	13.4	1275							0.8	0.6667	0.5714	0.75
2	31	21.3	1	10.7	3.29	2100	1	0	0	0	1	12	1	0.5	0		0	0		0
3	38	25.3	1	5.67	3.07	2250							0.916667	0.7273	0.5556	0.667
4	39	21.2	2	7.95	3.11	3000							1	0.75	0.3333
1	27	20.3	1	7.5	11.2	1125	0	0	1	0	1	9.8	0.882353	0.8667	0.7692	0.727	1	1	0	1
1	28	17.1	1	7.28	10.6	1100							1	0.6	0.4	0.5
3	39	25.6	1	10.78	1.87	2700							1	0.6	0	0.167
1	37	24.8	2	4.17	12.6	1062.5							0.764706	0.75	0.4	0.556
2	26	19.2	1	10.5	10.6	2100							1	0.7778	0.4286	0.571
2	28	28.3	1	8.51	1.7	1575	1	0	0	0	1	9	0.5	0.5	1		1	1	0	1
4	30	26.3	1	6.01	3.66	3900	0	1	0	0	1	10.8	1	0.5714	0.6		1	1	0	1
3	32	24.8	1	7.78	1.77	2400	0	1	0	0	1	8.6	1	0.8571	0.8333	1	1	1	0	1
4	30	22	1	7.75	3.44	3600							1	0.7778	1	1
4	29	25.33	1	6.5	5.17	3887.5							1	0.7333	0.5714	0.546
3	33	22.9	1	9.21	1.17	2400							1	1	0
4	39	20.2	1	6.89	4.2	3675							0.777778	1	0.5714	0.2
4	33	30.4	1	6.71	3.93	3075	0	1	0	0	1	12.9	1	0.6667	0.8571		0	0		0
3	37	22.5	1	8.05	1.31	2400	0	1	0	0	1	9	1	0.8	0.6		0	0		0
2	28	25.3	1	7.78	4.64	2025	0	1	0	0	1	11.6	0.8	0.75	0.75		1	0		0
3	36	23.4	1	8.18	3.52	2250	0	1	0	0	1	8.4	0.833333	0.6667	0.25		0	0		0
2	30	20.7	2	8.59	4	2175							0.75	0.25	0.3333
4	34	19.2	1	6	1.25	3000	0	1	0	0	1	9.8	1	0.8	0.75		1	1	0	1
4	40	23.4	1	8.81	2.71	3300							0.666667	0	0
1	33	20.6	2	8.82	1.48	1400							1	0.3333	0.6667
1	30	22.5	1	5.95	2.14	1500	0	1	0	0	1	13.2	0.923077	0.9091	0.6364	0.75	0	0		0
3	37	22.4	1	8.64	3.45	2250	0	1	0	0	1	11.9	0.941176	0.8235	0.7857	0.5	1	0		0
3	29	23	1	11.6	1.16	2625	0	1	0	0	1	10.8	1	0.7778	0.8571	0.8	1	1	0	1
3	40	21.4	1	8.97	12.1	2625							0.857143	0.2308	0.1818
2	29	18.8	1	6.69	3.23	2025	0	1	0	0	1	11.7	1	0.6923	0.1111	0.429	0	0		0
3	29	25.5	1	7.2	1.95	2400							0.75	1	0
1	31	19.2	2	7.54	2.68	1500	0	1	0	0	1	11.1	1	0.8889	0.75	1	1	0		0
3	32	19.8	1	7.49	1.35	2550							0.875	0.5	0.6667	0.667
3	31	19.3	1	13.4	1.34	2475							0.888889	0.875	0.75	1
3	34	24.7	1	6.17	2.44	2400							1	0	0
2	33	24.2	1	7.55	1.47	1800	0	1	0	0	1	11.9	0.888889	0.5714	0.5		1	1	0	1
2	29	20.3	1	7.78	3.24	1575	0	1	0	0	1	12.7	1	1	1	0.5	0	0		0
3	33	21.5	2	8.62	4.79	2400	0	1	0	0	1	9.2	0.857143	0.5	1		0	0		0
4	33	21.2	1	7.18	4	3300							0.888889	0.2857	0
2	29	28.1	1	6.65	3.71	1562.5	0	1	0	0	1	9.6	1	1	0.25	0.5	0	0		0
3	28	20	1	5.82	3.43	2250	1	0	0	0	1	6.5	1	0.4286	0.3333		0	0		0
4	40	22	1	7.63	6.99	3075	0	1	0	0	1	10.6	0.75	1	0.5		0	0		0
4	30	18.8	1	8.59	4.04	3150							0.866667	1	0.1	0.333
1	32	25.6	1	8.47	18	1350	0	1	0	0	1	10.2	0.692308	0.4286	0.75		1	1	0	1
4	33	18.7	2	8.78	4	3825	0	1	0	0	1	14.7	1	0.8	0.5		0	0		0
4	24	20.6	1	7.75	7.65	3375	0	0	0	1	1	14.4	0.944444	0.7857	0.9091	0.636	1	1	0	1
3	33	20.7	2	10.57	2.34	2700							1	1	0.6667
4	31	26.2	2	10.3	1.81	3000	0	1	0	0	1	11.9	1	0.7143	0.3333	1	1	1	0	1
4	30	17.7	1	7.46	4.58	3300							0.666667	1	0.75
2	28	19.1	2	9.57	13.8	2150	0	1	0	0	1	9.2	1	1	0.5	1	1	1	0	1
1	37	22.7	2	6.52	5.9	1237.5	0	0	1	0	1	9.1	0.941176	0.6667	0.9	1	1	1	0	1
3	29	25	2	7.58	2.87	2250	0	0	1	0	1	9.6	1	0.8889	0.75	0.833	0	0		0
3	34	24.7	2	7.61	4.72	2250	0	1	0	0	1	8.8	0.777778	0.5714	0.6		1	1	1	0
4	30	27.6	1	9.82	2.19	3000	0	1	0	0	1	7.3	0.923077	0.6364	0.5714	1	0	0		0
2	26	18.3	2	7.99	4.2	1912.5							0.769231	0.6667	0.6667	0.5
3	33	21.1	2	7.18	1.78	2325	0	1	0	0	1	11	1	0.7778	0.4286	0.4	1	1	0	1
3	32	22.8	2	8.92	1.29	2700	0	1	0	0	0	10.4	0.928571	0.6667	0.375	0.5	0	0		0
3	34	21.5	2	5.87	7.93	2400							0.9	0.5789	0.5	0.556
2	29	17.3	1	11.47	4	2025							0.866667	0.8571	0.3333	0.5
2	30	20	1	7.58	18	1650							0.928571	0.5833	0	0.429
3	29	21.3	2	6.9	4	2700	0	1	0	0	1	14.3	0.9	0.8571	0.8333	0.75	1	1	0	1
1	29	20.8	2	5.57	6.9	1300							0.833333	0.7692	0.3333	0.75
2	30	18.7	1	7.49	6.6	2175	0	1	0	0	1	16.9	0.875	0.5714	0.75		1	1	0	1
3	37	18.4	2	11	1.68	2400	0	1	0	0	1	8	1	0.5	0.5		1	0		0
1	31	18.4	2	4.93	11.8	1237.5	0	0	1	0	1	10.6	1	0.5	0.6	0.8	0	0		0
1	30	24.2	2	5.52	4	1400							0.9375	0.2222	0.2857
3	34	27.1	2	6.39	4	2475							0.4	0	0
4	37	21.8	1	6.52	1.59	3000	0	0	1	0	1	7.9	1	0.5	1	0.75	0	0		0
4	26	29.6	1	8.03	2.2	2850	0	1	0	0	1	12.6	1	0.75	0.4444	0.714	1	1	0	1
3	35	20.3	2	6.43	1.98	2700	0	1	0	0	1	10.4	1	0.4286	0.3333		0	0		0
1	30	18.7	1	7.69	18	1325							0.952381	0.7619	0.5	0.875
1	33	23.3	2	7.1	1.94	1075	1	0	0	0	1	7.5	1	0.3636	0.8	1	0	0		0
2	30	21.2	1	10	4.14	1887.5	1	0	0	0	1	10.2	0.75	0.3333	0		1	0		0
2	31	25	1	9.8	1.25	1800	0	1	0	0	1	9	1	0.6667	0.3333		1	1	0	1
2	25	24.7	1	9.73	2.48	1725	0	1	0	0	1	11.1	1	0.4167	0.1818		0	0		0
4	35	21.4	1	12.4	1.18	3000	0	1	0	0	1	10.3	0.875	1	0.7143		1	1	0	1
4	32	25	1	6.86	3.36	2775							1	1	0.5	0.833
2	37	19.5	2	9.59	2.71	2100	0	1	0	0	1	9.4	0.666667	0.75	1		1	1	0	1
1	38	24.4	2	7.34	7.89	975	0	1	0	0	1	8.6	1	0.25	0.2		0	0		0
2	30	24.5	2	6.35	12.4	1775							1	0.9091	0.75	0.75
3	30	22.2	2	3.83	4.89	2525							1	0.5714	0.75
4	40	26.1	1	7.84	5	3000							0.833333	0.1667	0.4
1	31	19.1	1	8.15	2.99	1350	0	1	0	0	1	10.9	0.0833333	1	0.625		0	0		0
2	29	17.6	1	10.55	5.48	2100							1	0.4	0.5
2	25	23.8	2	7.28	4	1875	0	1	0	0	1	9.1	1	0.7273	0.625	0.5	0	0		0
3	37	27.9	2	8.41	2.79	2500							1	0.6	0.5	0.5
1	28	20	2	5.33	8.17	1162.5							0.65	1	0.7778	0.778
2	27	22.2	1	7.02	1.54	2025	0	1	0	0	1	10.8	0.75	0.8333	0.4		1	1	0	1
3	27	18.7	2	8.16	2.32	2250	0	1	0	0	1	13.1	1	0.625	1		1	1	0	1
2	30	20.7	2	10.1	4	2100	0	1	0	0	0	7.8	1	0.6667	0		1	1	0	1
3	30	20	1	7.09	2.42	2700	0	1	0	0	1	9.8	1	0.8	0.8		1	1	0	1
1	29	22	2	6.72	4	1425	0	0	1	0	1	13.1	1	0.6667	0.7143	0.75	0	0		0
4	27	18.9	1	9.59	1.29	3000							1	1	0.5385	0.308
2	31	19.5	1	8.72	6.85	2100	0	1	0	0	1	10.3	0.933333	0.9167	0.6364	0.667	1	1	0	1
2	30	18.1	2	13.72	6.63	2150	0	1	0	0	1	13.2	0.8	0.8889	1	1	0	0		0
4	36	30	1	7.16	3.05	3300	0	1	0	0	1	10.9	1	1	1		1	0		0
2	36	26	1	8.9	1.3	1800	1	0	0	0	0	14.6	1	1	0		0	0		0
3	33	17	2	6.23	4.76	2250	0	1	0	0	1	8.7	0.9	0.8889	0.375	0.5	1	1	0	1
1	36	25.6	2	7.34	2.05	1350	0	1	0	0	1	10.3	1	1	1		1	1	0	1
3	34	20.7	2	13.4	1.23	2700							1	1	0.5
1	25	25.4	1	4.13	4.76	1137.5							0.833333	0.7222	0.4286	0.364
2	33	21.5	1	6.86	4	2100	0	1	0	0	1	12	0.916667	0.9167	0.6364	0.667	0	0		0
2	37	25.4	2	6.13	1.77	2025							0.7	0.5714	0.5
3	33	21.5	2	9.14	4.79	2400							0.666667	1	0	0.333
3	40	22	1	6.58	6.99	2700	0	1	0	0	1	11.1	0.8	1	0.5		0	0		0
3	26	23.5	2	7.58	1.29	2700	0	1	0	0	1	13.1	0.933333	1	0.3	0.333	0	0		0
2	31	21.5	1	8.61	3.7	2025	0	0	1	0	1	10.8	1	0.8182	0.7778	0.714	1	1	0	1
3	29	21.5	2	5.91	5.14	2250	0	0	1	0	0	8	0.92	0.875	0.3571	0.5	1	0		0
2	23	27.94	1	7.24	1.44	2175	0	1	0	0	1	13	0.833333	0.6	0.75		0	0		0
3	31	20	2	5.28	2.38	2475							0.916667	0.6364	0.75	0.8
1	29	20.9	2	6.12	1.99	1500							0.846154	0.9091	0.5	0.4
2	22	24.2	2	9.6	4.95	2175	0	1	0	0	1	12.7	1	1	0.5		1	0		0
4	31	21	1	9.62	1.44	3600							0.8	0.625	0.2	0.333
2	30	32.1	2	8.47	18	1725							1	0.3333	1
2	24	28	1	7.62	7.02	2100							1	1	0.7143	0.8
3	37	23.8	2	4.1	14.24	2388							1	0.9444	0.5	0.235
4	29	27.6	1	5.45	2.06	3750	0	0	1	0	1	11	1	0.5833	0.4286	1	1	1	0	1
4	34	28.9	1	7.38	5.89	4500
2	37	25.6	2	11.41	10.57	1875							1	0.4286	0.2
4	28	25.3	1	8.09	4.64	3000							0.6	1	0.5	0.333
3	30	23.4	2	5.68	4	2700	1	0	0	0	1	16.1	1	0.6	0.6667		0	0		0
2	28	20	2	11.87	6.25	1763							0.8	0.6	0.8333
4	36	23.4	2	7.86	3	3000							0	0	0
3	38	18.6	2	10.78	1.69	2400							0.714286	0.6	0.25
2	36	20	2	7.08	1.53	1800							0.8	0.7143	0.8
3	26	19.2	1	9.01	5.12	2400							1	0	0
1	27	16.9	1	4.82	5.01	1000	0	1	0	0	1	10.6	0.727273	0.375	0.5		0	0		0
2	32	21.5	1	8.07	1.36	2100	0	1	0	0	1	10.5	1	0.8	0.75		0	0		0
1	26	20	2	8.67	1.85	1125	0	0	1	0	1	11.5	0.842105	0.6875	0.7273	0.727	1	1	0	1
1	31	17.9	1	8.69	2.98	1350							1	0	0
2	35	18.2	1	7.77	1.3	2025	0	0	1	0	1	8	1	1	0.5556	1	1	1	1	0
3	32	22.5	1	8.99	4	2325	0	1	0	0	1	10.6	0.75	0.6667	0.75		1	0		0
2	38	22.2	2	6.48	4	2100	0	0	1	0	1	7	0.777778	0.6667	0.3636	0.75	1	0		0
3	32	18.7	2	5.68	4	2550	0	1	0	0	1	10.9	1	0.8	1		1	0		0
4	32	23.9	2	9.25	3.74	3300	0	1	0	0	1	11.1	1	0.8	0.6		0	0		0
1	28	23.8	1	8.93	9	1325	1	0	0	0	1	7.8	0.625	0.75	1		0	0		0
2	29	26.2	1	8.27	1.51	2150							1	0.8	0.4
2	27	22	1	8.48	1.74	2025	0	0	0	1	0	10.5	0.8	0.7143	1	1	0	0		0
1	26	20	2	7.93	1.41	1200	0	1	0	0	1	10.3	1	0.6667	0.8		1	1	0	1
2	28	26.7	1	6.02	1.39	2025							0.8	1	0.75
2	30	23.4	2	7.03	2.69	2025							0.6	0.5	0
4	24	22.6	1	8.9	1.37	3600	0	1	0	0	1	12.2	1	0.4444	0.5714		1	1	0	1
2	24	19.7	1	11.08	1.6	1800							0.666667	1	0.75
1	29	24.8	1	5.44	4.56	1088							0.769231	0.9	0.375	0.4
1	28	19.2	2	5.3	8.51	1500	1	0	0	0	0	8.5	1	0.6	0		0	0		0
3	34	27.3	1	9.44	7.47	2700							0.928571	0.7727	0.6667	0.6
1	28	23.9	1	7.71	2.85	1350							0.8	0.875	0.2857	0.5
1	32	24.7	2	7.59	5.36	1113							0.75	0.7333	0.5833	0.546
4	24	27.9	1	9.49	6.77	2925	0	0	1	0	1	9.8	0.958333	0.6957	0.75	1	0	0		0
3	25	21.6	1	11.18	1.15	2250	1	0	0	0	1	8	1	0.3333	1		0	0		0
2	29	22.1	1	8.06	6.67	1900							0.333333	0.8	0.75
1	29	21.4	2	8.34	2.94	1400							0.692308	0.375	0.4
3	35	21.48	2	8.76	4	2400							1	1	0.8
1	28	20.6	2	9.97	1.75	1350							0.916667	0	0
2	27	23.1	2	10.1	2.61	2025	0	1	0	0	1	13	0.857143	1	0.5		1	1	0	1
1	22	18.1	1	8.65	2.32	1500	1	0	0	0	1	10.6	0.555556	0.3333	0.5		0	0		0
1	27	18.7	2	9.57	2.72	1100	0	0	1	0	1	8.5	0.882353	0.8667	0.6923	0.769	1	1	0	1
1	29	19.2	2	11.02	4.34	1200							1	0.5	0.1538	0.4
1	40	21.5	1	6.96	1.74	1125							0.833333	0.6	1
1	34	18.4	2	12.74	2.07	1350	0	1	0	0	1	8.6	1	0.875	0.7143	0.6	0	0		0
1	33	34.3	1	6.9	3.84	1125	0	1	0	0	1	8.6	0.941176	0.8571	0.6154	0.7	1	1	0	1
3	34	19.9	1	3.66	1.8	2200	0	1	0	0	0	12.2	1	1	0	0.667	0	0		0
1	28	20.9	2	9.35	7.83	1250	0	0	1	0	1	13	1	0.8462	1	0.889	1	0		0
1	35	22.94	2	9.83	1.95	1350	0	1	0	0	1	9.8	1	0.5	0.4		0	0		0
2	32	25.4	1	7.23	8.99	1600	0	1	0	0	0	13.3	0.4	1	0		0	0		0
2	26	27.9	2	8.75	1.14	1875							0.5	0	0
1	28	23.5	1	6.54	4.95	1512.5	1	0	0	0	1	10.7	1	0.125	0.2		1	1	0	1
3	30	26.6	2	8.01	1.1	2400	0	0	1	0	1	12.4	0.866667	0.5385	1	1	1	1	0	1
2	31	20.4	2	10.1	4.16	1950	0	0	1	0	1	7.3	0.916667	0.7273	0.8889	0.857	0	0		0
3	36	20.3	2	7.42	1.98	2550	0	0	1	0	1	10.8	1	0.8333	0.8	0.875	1	0		0
1	27	22.1	1	8.91	3.84	1237.5	0	1	0	0	1	16.1	0.928571	0.7692	0.5833	1	1	1	0	1
1	33	18.8	2	8.9	1.82	1350							1	1	0.5714	0.786
1	29	18.6	2	7.87	1.88	1512.5	0	0	1	0	1	11.4	0.928571	1	0.8182	0.889	0	0		0
2	33	22.9	1	7.28	1.91	1613							1	1	0.7	0.8
1	32	22.9	1	7.08	1.19	1500							1	1	0
2	30	33.2	2	7.05	4.47	1950							0.944444	0.8889	0.625	0.813
2	30	23.5	2	6.97	4.77	2013	0	1	0	0	0	10.5	0.928571	0.4615	0.3333		1	1	0	1
4	30	27.4	1	9.63	1.58	2925	0	1	0	0	1	10.9	0.875	0.5	0.5		1	1	1	0
2	30	21.2	1	8.97	4.14	2138							1	0	0
4	32	19	2	6.72	1.39	3300							0.727273	0	0
3	32	22.7	2	11.79	3.55	2250	0	1	0	0	1	11.3	1	0.8333	0.4545	0.625	1	0		0
1	30	23.9	1	7.01	5.04	1550							0.857143	0.6923	1	0.857
3	28	20.2	1	7.52	1.78	2625	0	1	0	0	1	8.6	1	0.375	0.3846		1	1	0	1
4	26	22.7	1	7.78	1.74	3750							0.75	0.2222	0.3333
1	30	24	1	6.95	1.51	1200	0	0	1	0	1	14.3	1	1	0.8333	0.556	1	0		0
1	29	20.2	2	8.89	1.55	1350	0	1	0	0	1	15.4	0.0555556	0.25	0.125		0	0		0
4	33	22.2	2	7.4	1.17	3000							0.769231	0.8182	0.7	0.778
2	34	24.7	1	6.68	1.94	2025							0.814815	0.8636	0.55	0.474
3	37	23.1	2	7.09	3.79	2250							0.75	0.1111	0
4	37	26	1	8.9	1.3	3900							1	0	0
3	34	24.1	2	10.08	1.84	2700							1	0.8333	1	0.667
4	27	28.1	2	10.83	1.47	3375	0	1	0	0	1	7.9	0.6875	0.9091	0.8	0.75	1	1	1	0
3	30	25.2	2	7.83	4	2250	0	1	0	0	1	12.1	1	0.8	0.8		1	1	0	1
1	24	19.8	2	6.51	5.77	1125							1	0.4667	0.4444	0.667
2	28	30	2	7.97	2.45	2175							0.8	0.375	0
3	34	22.48	2	6.52	4	2400							0.625	1	0.5
4	31	22.6	1	10.24	3.16	2925	0	1	0	0	1	12	1	0.3636	0.375		1	1	0	1
4	24	27.6	1	6.96	3.07	3150	1	0	0	0	0	6	1	0.6	0.6667		0	0		0
2	29	18.8	2	10.32	2.34	1575							1	0.75	1
2	33	21	2	6.38	1.4	2025	0	1	0	0	1	12.8	1	1	0.9	0.625	0	0		0
3	27	20.6	2	9.73	2.05	2250	0	1	0	0	1	10	1	1	0.8333	0	1	0		0
4	32	21.3	1	8.75	4.32	3000							1	0.7778	0.7143	0.8
3	32	20.9	2	7.46	3.97	2350							0.875	0.9167	0.8182	0.889
4	27	19.5	2	13.59	1.34	3300	0	1	0	0	1	9.1	1	0.5	1		0	0		0
4	33	18.9	1	10.18	2.25	2925							0.363636	0.25	1
3	23	18	1	10.98	1.73	2550	0	1	0	0	1	8.4	0.857143	0.3333	0.4		0	0		0
3	25	18.3	2	12.11	4.51	2250							0.933333	0.7143	0.1667	0.333
2	21	27.2	1	7.86	3.12	2025	0	1	0	0	1	8.6	1	1	1	0.833	1	1	0	1
1	30	23.4	2	6.37	13.83	1400	0	0	0	1	1	7.9	1	0.5714	0.6667	1	0	0		0
3	29	19.2	1	6.02	4	2700							0.666667	0	0
1	24	16.7	1	10.59	5.4	1300	0	0	1	0	1	8.5	1	0.625	0.7143	1	0	0		0
3	26	25.3	2	7.87	8.08	2250	0	1	0	0	1	10.3	0.875	1	1		1	0		0
2	33	21.5	2	8.97	1.79	1800							0.9	0.5	0.6667
4	35	20	1	11	1.16	3000							1	0.6154	0.75	0.5
4	32	18	1	7.94	5.22	4200							0.777778	1	1
3	29	25.5	1	12.18	3.07	2550							1	0.6667	1
1	25	20.4	2	8.16	2.7	1200	0	1	0	0	1	11.2	0.818182	0.6	0.6		1	1	0	1
1	30	20.8	2	7.41	9.26	1263	0	0	1	0	1	9.5	0.956522	0.7143	0.4706	0.733	1	1	0	1
4	34	23.8	1	9.09	2.55	3000							1	0.8889	0	0.571
4	31	19.6	1	10.82	3.24	2850	0	1	0	0	1	8.3	1	0.8462	0.9091	0.556	0	0		0
4	37	24.6	2	10.6	4	3000	0	1	0	0	1	10.3	1	0.6667	0.5		1	0		0
2	31	23.4	2	8.18	3.81	2050							0.866667	0.5385	0.7	0.75
4	31	27.9	2	9.91	2.13	2925							1	0.1667	0.2
1	20	18.7	1	6.4	2.27	1313	0	0	0	1	0	10.3	0.590909	0.7778	0.625	0.4	0	0		0
3	32	30.4	1	7.86	1.66	2400							1	1	1
3	36	22.4	1	10.2	8.32	2400	0	1	0	0	1	11.9	1	0.3	0.4286		1	1	0	1
3	30	26.2	2	5.23	4.39	2475							0.933333	0.3333	0.5714
2	32	19.6	2	13.15	4	2175							1	1	0
1	27	18.3	1	10	1.79	1200							1	0.125	0.1429
3	39	18.8	2	11.07	1.97	2700							0.75	1	0	0
2	27	29.3	1	7.97	3.66	1650	0	1	0	0	1	10	1	0.7143	0.2	1	0	0		0
4	34	23.7	1	9.93	1.65	4050	0	1	0	0	1	6.2	1	0.7143	0.6		1	1	1	0
2	31	17.9	1	7.73	2.98	1575	0	1	0	0	1	12	1	0.8333	0.8		0	0		0
1	29	19.5	1	10.94	2.27	1425	1	0	0	0	0	10.4	1	0.125	0		1	1	0	1
3	33	18.9	2	7.41	3.73	2475							0.857143	1	0.6
2	34	19.9	2	7.29	2.13	2025							1	0.6667	0.6667
1	26	24	2	6.75	1.46	1200	0	0	1	0	1	9.3	1	0.75	0.625	0.615	0	0		0
3	36	22.4	2	8.2	3.85	2700	0	1	0	0	1	11.4	0.944444	0.8667	0.4615	0.636	0	0		0
4	27	25.8	2	7.96	4.19	2850	0	1	0	0	1	8.5	1	0.8571	0.8333		1	1	0	1
1	31	22.8	2	6.57	18	1313							1	0.875	0.6667	0.786
1	30	16.8	2	6.34	7.39	1325							0.842105	0.6111	0.4167	0.778
1	26	19.5	1	8.49	5.11	1263							0.692308	0	0
2	30	28.1	1	7.47	2.14	2138							1	0.7333	0.5455	0.727
4	29	20	1	8.7	4	2775	0	0	0	1	0	14	1	0.8889	0	0.25	1	1	0	1
3	37	23.1	2	9.48	2.13	2700	1	0	0	0	0	18.2	0.75	0.5	0		1	1	0	1
3	33	22.3	2	7.05	4.68	2400							0.777778	0	0
4	35	22	2	9.22	2.04	3188							1	0.5	1
4	31	20.3	2	9.37	2.27	2800	0	1	0	0	1	10.2	1	0.4	1		1	1	1	0
2	26	19.1	2	9.05	1.2	1950	0	1	0	0	1	11.4	0.916667	0.7	0.4286	0.8	1	1	0	1
2	34	23.3	2	6.47	5.7	1875	0	1	0	0	1	19	0.909091	0.6667	1		1	1	1	0
4	38	20.3	2	11.11	1.96	3450							0.928571	0.7143	0.1667	0.75
4	34	22.2	2	7.79	4	3300	0	1	0	0	1	14.9	1	0.6667	0.6667		0	0		0
2	30	24.7	1	7.13	4.67	1588							1	0.8182	0.1111	0.429
4	30	27.2	1	6.86	1.1	3600	0	1	0	0	1	12.6	1	1	0.75		0	0		0
4	37	20.3	1	8.27	1.61	4200							1	0.5	0.6667
1	29	23.1	1	7.03	1.7	900							1	0.4286	0.3333
4	34	20.7	2	8.96	3.88	3000	0	1	0	0	1	10	1	0.7143	0.7	0.5	0	0		0
1	38	27.9	2	9.79	2.3	1500	1	0	0	0	0	9.2	1	0.3333	0		0	0		0
4	23	30.7	1	7.97	4.66	2963	1	0	0	0	0	11.8	0.75	0.5	0		0	0		0
4	36	19.1	2	8.2	1.35	3000	0	1	0	0	1	10.1	1	0.5	0.3333		1	1	1	0
3	28	18.6	1	7.63	2.28	2250	0	1	0	0	1	12.5	1	0.8571	0.5833	0.7	0	0		0
4	31	15.2	1	5.48	3.34	3600	0	1	0	0	1	10.5	0.8	0.8	0.75		1	1	1	0
1	28	17.5	1	7.61	3.49	1375	0	1	0	0	1	9.8	1	0.8571	0.6667	0.7	0	0		0
4	32	22.3	1	6.18	4.44	3000							0.933333	0.8333	0.6	0.5
4	33	25.6	2	7.2	6.61	3000							1	0.5	0
1	27	17.7	1	7.89	18	1100							0.818182	0.7059	0.5385	0.5
1	30	21.1	1	4.69	3.98	1375							0.928571	0.7692	0.6	0.9
1	25	20.5	1	9.05	3.71	1350	0	1	0	0	1	12	0.714286	0.5	0.6667		0	0		0
3	34	20.81	1	8.46	4	2700	1	0	0	0	1	16	0.727273	0.8571	0.3333	1	0	0		0
3	31	27.9	1	8.1	1.6	2700	0	1	0	0	0	11.5	0.666667	0.3333	0		1	0		0
2	28	20.1	2	9.48	2.07	2025	1	0	0	0	0	9.9	1	0.3333	0		1	1	0	1
2	26	19.7	1	7.52	2.14	2025							0.714286	0.6667	0.5
4	30	28.9	1	9.8	3.43	3300	0	1	0	0	1	10.6	1	1	0.1429	0	1	1	0	1
1	32	18.3	1	7.89	2.48	1375	0	0	1	0	0	14.6	0.541667	0.7692	0.6	0.5	1	1	0	1
2	30	20	1	8.95	3.83	2025	0	1	0	0	1	11.2	0.9	0.8571	0.4286		1	1	0	1
3	33	23.31	1	8.27	2.31	2250	0	1	0	0	1	15.4	1	0.8	0.7778	0.833	1	0		0
2	31	24.8	2	10.74	3.21	2100	1	0	0	0	1	10.8	1	1	0.5	0.333	0	0		0
3	30	21.2	1	8.95	4.14	2700	1	0	0	0	1	11.9	1	0.3333	0		0	0		0
2	33	21.5	2	9.13	3.71	1813	0	1	0	0	1	7.8	1	1	0.8571	1	1	0		0
3	29	20.8	2	5.24	1.14	2475	1	0	0	0	1	8.8	1	0.5	1		0	0		0
3	31	21.3	2	10.59	2.76	2550	0	1	0	0	1	18	1	0.8889	0.875	0.5	1	1	0	1
3	30	24	2	7.52	1.57	2700							0.714286	0.3333	0.5
3	26	27.9	2	7.43	1.14	2400	0	1	0	0	1	9	0.777778	1	0.3333	0.333	1	1	0	1
1	26	24.46	1	10.8	5.16	1200							1	1	0.2	0.833
1	31	22	2	9.1	5.27	1350	0	0	1	0	1	12.5	0.916667	1	0.5	0.7	1	1	0	1
2	24	21.9	1	9.39	3.06	1575							1	0.6471	0.2143	0.778
4	37	24.8	2	11.09	1.31	3600							1	0.8	1
2	23	25.8	2	10.05	2.19	1875	0	1	0	0	1	8.9	1	0.4	0		0	0		0
2	34	23.4	2	8.92	4.57	2025							1	0.6667	0.75	0.9
2	31	19	2	8.22	3.2	2100	0	0	1	0	1	9.1	0.692308	0.875	0.5714	0.8	1	0		0
3	32	27.8	1	5.04	10.37	2438	0	1	0	0	1	12.8	0.857143	0.4	0.2		1	0		0
1	22	22	1	6.01	4.86	1200	0	1	0	0	1	11.7	1	0.5	0.6667		1	1	0	1
3	32	18.2	1	10.41	1.73	2325	1	0	0	0	1	11.9	0.333333	1	1		0	0		0
1	29	26.7	2	6.75	1.57	1050	0	1	0	0	0	11.2	0.8	0.5	0		0	0		0
1	29	20.2	2	6.42	1.55	1275	0	1	0	0	1	8.1	0.45	0.5	0.4		1	1	0	1
1	25	18	1	9.34	1.97	1200	0	1	0	0	0	15.2	0.857143	0.5	0		0	0		0
1	23	18.2	2	9.83	4.96	1500	0	1	0	0	1	9.3	1	0.6	0.5556		0	0		0
3	35	22.8	2	7.12	1.28	2325							0.583333	0.8	0.4
2	29	26.1	1	5.41	5.55	1650							0.777778	0.5714	0.6667
2	29	18.7	2	5.91	3.06	1800	0	1	0	0	1	7.2	0.875	0.7143	1		0	0		0
1	34	24.1	2	6.98	2.05	1250							0.888889	0.625	0.5
2	27	19.2	1	6.43	5.12	1650							1	0.625	0.8
3	27	30.1	1	7.28	2.89	2250							0.916667	0.5455	0.8333
2	33	18.9	1	7.99	2.25	2100	0	1	0	0	1	10.2	0.857143	0.6667	0.3333		0	0		0
2	22	20.5	2	5.27	3.09	2025	0	1	0	0	1	7.2	0.909091	0.3636	0.1		1	1	0	1
3	37	25.4	2	7.94	4	2400							1	0.8	0.6
2	24	20.8	2	7.88	7.69	1875	0	0	1	0	1	7.1	1	0.8462	0.8182	0.778	0	0		0
2	26	22.8	2	12.15	1.24	2125	0	1	0	0	1	9.9	1	0.6667	0.5		0	0		0
1	29	27.3	1	8.34	8.03	1500	1	0	0	0	1	7.6	1	0.6	0.75		1	0		0
1	22	19.6	2	6	2.08	1350							0.692308	0.7778	0.8571	1
1	30	22.1	1	5.53	8.07	1138							1	0.4667	0.7059	0.5
2	29	22	2	10.59	8.85	1750							1	0.7778	0.8571	1
2	29	19.3	1	8.09	4	1800	0	1	0	0	1	10.8	1	0.4	0.25		0	0		0
1	23	17.5	1	8.34	3.66	1350							1	0.8571	0.3333	0.5
4	34	19.9	2	7.29	2.13	3000	1	0	0	0	1	10.3	1	0.5	0.6		0	0		0
2	30	18.1	1	11.87	3.2	1800	0	1	0	0	1	13.1	1	0.8	0.8		1	1	1	0
3	30	26.9	2	7.4	3.16	2625
1	31	23.9	1	6.33	7.21	1125	0	0	1	0	1	13.7	0.933333	0.8	0.7143	1	1	1	0	1
2	33	28	1	6.95	1.91	2100	0	1	0	0	1	9.4	1	0.5714	0.2857		1	0		0
3	38	19.5	1	8.71	4.67	2400							0.8	0.5	0.6667
1	35	23.4	1	5.75	4	1350	0	1	0	0	1	17	1	0.2857	0.1429		0	0		0
1	27	19.6	2	4.77	5.32	1350	1	0	0	0	1	9.5	1	0.6	0.5		1	1	0	1
3	39	30.5	2	5.33	4	2700	0	0	0	1	0	14.5	1	0.8182	0.4	0.714	1	1	0	1
3	27	30.1	1	5.44	13.6	2200							1	0.7647	0.3125	0.727
3	32	19.5	2	8.19	1.17	2400							1	1	1
3	40	17.6	2	8.42	2.03	2400	0	1	0	0	1	10.9	1	1	0.5	0.5	0	0		0
4	39	22.1	2	3.88	4	3600	0	1	0	0	1	8.9	1	1	0.8		1	1	1	0
2	33	19.1	1	6.92	2.08	2025							1	0.4	0.5
2	32	24.4	2	8.55	2.8	2025	1	0	0	0	1	11.7	1	1	0.875	1	0	0		0
1	33	23.7	1	8.67	2.87	1550	0	1	0	0	1	10.5	1	0.6667	0.6667	0.75	1	1	0	1
1	31	17.3	2	6.84	3.53	1075							0.526316	0.4	0
3	28	21.6	1	6.85	2.25	2325							1	0.5	0
3	32	23.1	2	8.58	6.77	2325							0.5	0.6667	1
2	33	20.2	2	6.73	1.59	2025							1	0.8889	0.25	0.667
4	35	27.8	2	7.28	1.15	3000	1	0	0	0	1	3.8	1	0.5	0.5		0	0		0
1	24	31.3	1	7.2	5.76	1500	0	1	0	0	1	7.4	0.833333	0.8	0.5		1	1	0	1
3	32	26.4	1	6.44	1.57	2700							1	1	0.1111	0.714
2	34	18.5	2	9.27	7.38	1800							1	0.9	0.6	0.778
3	35	24	2	5.54	4	2400							1	1	1
2	30	19.5	2	7.99	2.1	1575							0.428571	0.5	1
3	33	21.2	2	14.1	1.27	2475	1	0	0	0	1	12.5	1	1	1		1	1	0	1
4	27	20.8	1	9.22	1.63	3000							0.909091	0.875	0.8571	0.8
1	29	24	2	5.95	2.24	1237.5							0.625	0	0
4	27	23.7	2	8.99	2.97	2925							1	0.3636	0.375
2	23	23	1	7.47	15.65	1650							0.909091	0.5	0.1667	0.333
1	30	18.3	1	9.94	7.01	1350							1	0.8	0.5556	0.5
4	38	18.8	1	9.59	1.35	3000							0.888889	0.5	0.6667
1	26	18.43	1	8.1	3.61	1350							1	0.6875	0.5	1
4	35	29.1	2	9.98	4	3000	0	0	1	0	1	9	1	0.9167	0.7273	0.778	1	0		0
2	36	19.8	1	9.33	1.34	2100							1	0.4	0.4
4	33	19.5	2	8.98	1.7	3900	1	0	0	0	1	6.9	0.75	1	1		0	0		0
4	33	22.6	2	8.56	1.4	4200							1	0.5714	0.6
1	30	22	1	5.66	4.12	1200							0.8	0.875	0.2857	0.833
1	24	22.2	1	8.05	15.86	1163							0.785714	0.6364	0.3125	0.75
1	28	24.6	1	7.11	4	1250							1	0.8421	0.6667	0.667
4	40	23.3	2	1.52	2.54	3600	1	0	0	0	1	15.6	0.857143	0.2	0.5		0	0		0
1	27	18.3	1	11.1	1.79	1125	0	1	0	0	1	10.8	1	0.5	0.5		1	1	0	1
1	25	19.1	2	6.58	3.18	1200	0	1	0	0	1	10.3	0.875	0.8	0.4		0	0		0
2	31	20.2	1	8.03	3.21	2025							0.5625	1	0.7778	0.857
1	27	20.2	1	4.05	2.15	1100							1	0.9	0.5556	0.714
4	33	25	2	4.44	3.52	3750							0.5	0.5	1
4	33	24.5	2	6.64	4.16	3000							1	0.875	0.1429	0.6
2	25	25.7	2	7.54	10.3	1588							0.965517	0.8077	0.8182	0.947
2	37	20	2	9.4	2.14	1800							1	0.3636	0.4286
1	22	23.4	1	6.69	4.76	1050	0	1	0	0	1	10	0.571429	0.8	0.75		0	0		0
2	28	19.7	1	9.49	4	1650	1	0	0	0	1	11.8	0.636364	0.625	1		0	0		0
4	31	19.7	1	10.99	1.61	2775							0.4	0.6	1
4	38	24.4	2	7.92	2.94	3300	0	0	0	1	1	11.9	1	1	0.8	0.9	1	1	0	1
1	32	22.7	2	11.05	2.76	1500	0	1	0	0	0	9.8	0.571429	0.5	0		1	1	0	1
2	28	23.4	1	6.96	4	1875	0	1	0	0	1	9.5	0.75	0.6667	1		1	1	0	1
3	27	18.1	1	6.97	1.65	2400	0	1	0	0	1	15.5	1	0.5	0.3333		0	0		0
1	24	23.34	2	7.86	7.24	1350							1	0.9	0.7778	0.714
1	39	20.3	2	5.57	9.81	1388							0.0909091	0.5714	0.4
3	37	24	1	6.15	2.83	2625							0.9375	0.9286	0.75	0.539
2	29	28.3	1	6.87	1.82	1800	0	0	0	1	0	11.1	0.631579	0.6667	0.4444	0.75	1	1	0	1
2	24	25.4	2	8.25	2.33	1875	1	0	0	0	0	10	0.75	1	0		0	0		0
4	34	26	2	6.27	1.47	3300							1	0.5	0.6667
4	33	20.3	1	2.19	2.24	4725	0	0	1	0	1	14.3	1	0.7143	0.7273	0.75	1	1	0	1
1	27	20.6	1	3.86	2.86	1338							1	0.9286	0.6154	0.636
2	25	19.5	1	9.56	2.8	1625	0	1	0	0	1	9.8	1	0.3	0.75		0	0		0
3	27	17.6	1	7.82	2.05	2213							0.894737	0.8667	0.6923	0.846
4	34	19.6	2	9.25	1.35	3000							1	0.5	0	1
1	30	22.1	1	6.59	1.41	1500							1	0.4	0.6
4	31	20.4	2	6.77	2.81	3450							1	0.6	0.5714	1
1	28	25.3	2	5.85	2.26	1350	0	0	1	0	1	9.2	1	1	0.8125	0.75	1	0		0
1	22	25.4	1	5.45	1.37	1500	0	1	0	0	1	10.7	0.8	1	1	0.5	0	0		0
2	25	27.3	1	8.11	4.61	1800	0	0	1	0	1	16.9	1	0.7692	0.6	0.875	1	1	0	1
1	24	24.8	1	8.67	2.13	1500	0	1	0	0	1	12	1	1	0.75		1	1	0	1
4	23	25.8	2	8.4	2.19	3263	0	1	0	0	1	8.9	0.857143	1	0.75	0	0	0		0
3	35	19.9	2	10	1.29	2400	1	0	0	0	0	13.7	1	1	0		0	0		0
1	27	20.7	2	6.51	10.17	750	0	0	1	0	1	9.1	0.636364	0.5	0.5714	1	1	1	0	1
2	31	21.5	2	7.44	11.78	1650							0.923077	0.8571	0.5	1
3	38	27.9	2	7.52	2.3	2400	0	0	1	0	0	13.5	1	0.5	0	1	0	0		0
1	29	23.1	2	5.88	7.94	900							0.6	0	0
2	30	24.8	2	6.58	1.51	1800	1	0	0	0	1	12.1	0.571429	0.3333	1		1	1	0	1
3	36	24.9	2	6.07	3.68	2250	1	0	0	0	1	10	0.9	0.8889	0.125	0.571	0	0		0
3	39	21.2	2	7.93	3.69	2700	0	0	1	0	0	11	1	0.8	0	0.25	0	0		0
2	29	22.2	1	7.74	1.83	1800	0	0	1	0	1	9.5	1	0.75	0.4	0.571	1	1	0	1
4	28	24.1	2	9.1	1.5	2850	0	1	0	0	1	12.6	1	0.5714	0.1667	1	1	1	0	1
4	28	20.8	2	7.91	1.44	3000	0	1	0	0	1	10.6	1	0.6667	1		0	0		0
2	29	22.7	2	7.61	2.25	1575	1	0	0	0	1	13.7	0.857143	0.1667	0.2		1	1	0	1
4	33	28.9	2	8.71	18	2875							1	1	1
2	32	19.6	2	7.35	7.44	1688							1	0.8333	0.4545	0.7
1	24	26.8	2	7.62	3.15	1500	0	1	0	0	1	9.9	1	0.7778	0.7143	0.8	1	1	0	1
3	30	33.8	1	8.05	2.49	2700							1	0.5714	0.3333
4	38	21.7	2	6.1	1.73	3000	0	1	0	0	1	9.8	1	0.5	0.4		1	1	0	1
1	29	23.8	1	5.42	12.58	1550	0	0	1	0	1	8.5	0.888889	1	0.5714	1	0	0		0
4	23	30.7	1	5.41	4.66	3775	0	1	0	0	1	11.6	1	1	1		1	0		0
3	25	20.8	2	1	18	2475							1	0.7692	0.5	0.5
1	29	20.9	2	5.03	2.72	1200							0.888889	0.6667	0.75
1	33	20	1	7.16	4.32	1512.5	0	1	0	0	1	13.3	1	0.7778	0.4286	1	0	0		0
2	27	18.1	1	9.25	2.11	1725							1	0.8571	0.2857	0.75
1	33	23.1	2	7.05	2.07	1200	0	1	0	0	0	10.7	0.636364	1	0.75		1	1	0	1
3	39	22.5	2	8.49	2.03	2700	1	0	0	0	1	15.2	1	0.3333	1		0	0		0
2	32	21.3	2	6.94	3.1	1650							1	0.8125	0.7333	0.769
3	29	18	2	11.57	2.52	2250	0	1	0	0	1	7.4	1	0.6667	0.2		1	0		0
1	33	18.8	1	7.11	4.04	1350							1	0.75	0.5	1
4	25	21.6	1	6.24	1.15	3000	1	0	0	0	1	9	1	0.3333	1		0	0		0
4	35	28.9	1	8.58	1.1	3000	1	0	0	0	1	13.8	1	0.5	0.5		0	0		0
2	33	23.7	1	5.29	1.23	1800	0	1	0	0	1	15.7	0.888889	0.2857	0.2		0	0		0
3	32	20.7	2	13.64	3.69	2700	1	0	0	0	1	11.2	1	0.5	0.5		0	0		0
1	23	19.2	1	6.76	3.77	1200	0	1	0	0	1	9.8	1	0.5	0.5		1	1	0	1
2	28	33.1	2	8.78	3.67	1950							1	0.8571	0.2857	0.75
2	31	25.3	1	6.66	7.42	1875							1	0.8571	0.5	0.7
2	33	20.7	1	9.19	1.14	1950							1	0.4286	0.5
1	28	18.9	2	12.57	2.48	1500	1	0	0	0	0	12.7	0.75	0.5	0		0	0		0
1	33	20.3	2	7.63	2.1	1350							1	0.5333	0.6667	0.667
4	28	29.4	2	5.68	7.8	2788							0.222222	0.5	0.5
4	24	23.8	1	6.43	1.37	3300							0.8	0.5556	0.2	0
1	29	24.4	2	5.25	2.24	1237.5	0	1	0	0	1	13	0.583333	0.3333	0.1667		1	1	0	1
3	36	17.6	2	12.34	1.39	2700							1	1	1
4	40	21.1	2	10.87	1.38	3000							1	0.6	1
2	30	19.6	2	8.43	4	1800							1	0.5714	0.8
1	30	18.8	2	6.71	1.84	1100							1	0.7273	0.625	0.938
2	25	20.8	1	9.17	3.48	1575	0	1	0	0	1	15	1	0.6667	0.3333		0	0		0
3	37	21.5	1	8.89	4.43	2250							0.888889	0	0
3	34	25	2	7.67	3.22	2475	0	1	0	0	0	8.1	1	0.3333	1		0	0		0
1	26	27	1	6.99	4.6	1100							0.791667	0.625	0.5	0.625
2	30	23.6	1	4.71	4.47	1925	0	1	0	0	1	9.5	0.928571	0.4167	0.2857	0	1	0		0
1	32	21.5	2	9.18	6.37	1425	0	0	1	0	1	13.2	0.947368	0.6667	0.9167	0.8	0	0		0
3	31	23.8	1	7.58	1.12	2700	0	1	0	0	1	15.1	1	0.6667	0.5		1	0		0
3	38	18.7	2	10.34	1.5	2700	0	1	0	0	1	12.2	1	0.6667	0.3333		0	0		0
3	28	22	1	8.24	2.97	2400	1	0	0	0	1	16.9	1	0.5	1		0	0		0
3	40	20.9	1	9.32	1.6	2700	0	1	0	0	1	8.7	1	0.7143	0.2857		0	0		0
1	33	21.8	2	5.71	1.73	1237.5							0.875	0.4286	0.7778	0.778
3	29	26.4	1	7.25	6.42	2550							0.777778	0.8333	1	0.667
3	39	20.3	2	9.86	4.45	2700							0.9	0.5	0.8333
4	38	24	2	8.36	3.9	3000							1	0.6667	0.4444
1	25	19.5	1	9.56	2.8	1500							0.857143	0.5833	0.625	0.6
2	31	24.3	1	12.36	3.07	1800							1	0.8889	0.875	1
1	32	17.1	1	8.48	4.62	1350							1	0.5	0
3	28	20	2	8.77	2.49	2250							0.944444	0.7059	0.6667	0.833
3	30	26.8	2	8.43	2.8	2700	0	0	0	1	0	12.8	0.928571	0.75	0.5556	0.143	0	0		0
4	37	18.7	2	10.21	2.6	3000	0	1	0	0	1	7.3	1	0.5	0.75		0	0		0
3	39	18.82	2	9.83	1.53	2700	0	0	1	0	1	7.4	1	0.8333	0.8	1	1	0		0
4	38	21.23	2	8.03	1.74	3300	0	1	0	0	1	13.6	0.857143	0.5714	0.4		0	0		0
2	26	20.57	1	8.47	3.57	2025	0	0	1	0	1	9.4	0.727273	0.625	0.6	0.625	0	0		0
3	40	20.89	2	8.65	1.36	2700	0	1	0	0	0	8.5	1	1	0	0	0	0		0
2	36	28.84	2	6.55	2.21	1800							0.6	0.5	0
1	28	24.03	2	5.55	6.93	1125							1	0.8182	0.6667	0.6
1	22	24.79	1	5.64	3.3	1500							0.947368	0.8333	0.5556	1
2	36	25.33	1	7.29	3.56	1800	0	0	1	0	0	10.1	0.727273	0.7778	0	1	1	1	0	1
2	30	20.93	2	5.75	1.99	2100							1	0.5	1
3	34	23.53	2	7.67	4.27	2700							0.85	0.7059	0.5833	0.8333
4	31	22.48	1	2.73	7.06	3900	0	0	0	1	0	11.1	1	0.5455	0	0.8333	0	0		0
2	29	26.22	2	5.31	4.63	1600							0.8	0.3333	1
4	39	22.48	2	7.8	2.03	3000							0.857143	0.6	1
3	33	20.96	2	10.02	3.39	2250							0.933333	0.4286	0.6667
1	31	18.36	1	8.2	6.73	1300							0.588235	0.8571	0.8	0.5
3	33	20.67	1	11.35	2.64	2200							0.941176	0.7647	0.3846	0.4545
4	40	20.7	2	14.14	1.39	3000	0	1	0	0	1	8.2	1	0.6667	0.6667		0	0		0
1	29	23.31	1	6.68	8.86	1087.5	0	1	0	0	1	13	0.857143	0.9167	0.7273	0.7778	1	1	0	1
3	28	19.53	1	10.46	2.24	2700	0	1	0	0	1	13.1	0.875	0.5	0.5		0	0		0
2	27	21.23	1	7.58	2.29	1950	0	1	0	0	1	10.5	0.666667	0.5	1		1	1	0	1
3	32	20.7	2	13.64	3.69	2400	0	0	1	0	1	8.8	0.923077	0.9091	0.5	0.25	1	1	1	0
1	34	23.31	2	8.94	1.3	1300							0.545455	0.25	0.25
2	33	20.4	2	6.66	1.61	2025							1	0.25	0.3333
2	35	22.31	2	7.27	1.48	2025							0.833333	1	0.7778	0.8571
2	28	19.63	1	6.84	10.1	2025							0.928571	0.8333	0.8571	1
3	33	21.23	1	7.97	2.04	2700	0	1	0	0	1	11.7	1	0.5	1		1	0		0
3	27	31.04	2	7	1.98	2687.5							0.9375	0.6923	0.375	0.5714
1	34	21.88	1	7.63	4.2	1062.5							0.769231	0.5	0.6
4	34	22.35	2	9.97	2.8	3300	0	1	0	0	1	14.4	0.928571	0.4286	0.6667		0	0		0
3	33	27.05	2	4.29	7.89	2475	0	0	1	0	1	10.2	1	0.8333	0.625	0.75	1	1	0	1
1	33	29.75	1	5.49	3.57	1300							0.916667	1	0.625	0.5
4	30	20.31	1	6.9	2	3600	0	1	0	0	1	18	0.909091	0.5	0.3333	1	0	0		0
1	29	21.37	1	5.45	4	1200							0.941176	0.9412	0.5625	0.625
1	25	19.52	1	8.77	6.72	1375							1	0.8889	0.5	0.8333
4	27	35.8	1	8.54	4.2	4650							0.666667	0.25	0.2
2	33	23.73	1	7.33	1.23	2025	0	0	1	0	1	14.7	1	0.2857	0.2	0.5	1	0		0
2	26	23.73	1	7.89	5.44	1575							0.941176	1	0.4545	0.3333
3	31	28.3	1	6.41	2.27	2250	0	1	0	0	1	10.2	1	0.4444	0.4444		0	0		0
4	31	23.44	2	12.51	1.99	3300							1	0.6667	0.6
1	24	21.45	1	5.94	13	837.5							0.888889	0.7059	0.3846	0.8333
4	39	25.81	1	5.95	2.01	3400	0	0	1	0	1	17.5	1	0.9167	0.4167	0.6667	0	0		0
2	27	24.03	2	7.23	5.39	2012.5	1	0	0	0	1	11.2	1	1	1		1	1	0	1
2	22	25.39	1	5.45	1.37	2100							0.875	0.5714	1
4	30	26.17	1	8.22	2.73	3000							1	0.75	0.6667	0.7143
3	31	27.41	1	8.43	1.58	2650	0	0	1	0	1	11.4	1	0.75	0.625	0.9	1	0		0
2	26	19.63	1	10.61	1.36	2100	1	0	0	0	1	13.2	0.666667	0.5	0.5		1	0		0
1	28	20.2	2	6.33	6.02	1462.5							0.9	0.5294	0.6923	0.7143
1	27	17.63	1	11.48	10.6	1300	0	1	0	0	1	12.6	0.833333	0.4444	0.6		1	1	0	1
2	30	18.99	1	8.09	3.88	1800	1	0	0	0	1	12.6	0.888889	0.625	0.25	1	1	1	1	0
1	23	25.71	1	7.52	1.34	1350	0	1	0	0	1	15	0.75	0.6667	1		1	1	0	1
3	26	24.44	2	13.33	5.8	2700	0	0	1	0	1	14.2	0.954545	0.9524	0.4545	0.6667	0	0		0
2	25	28.23	1	7.82	1.42	2175	0	1	0	0	1	14.5	1	0.8	0.6		1	1	0	1
4	37	21.36	2	8.29	1.33	4200	1	0	0	0	1	7.7	1	0.75	1	1	0	0		0
3	30	20.7	1	10	4.2	2475	0	1	0	0	1	14.1	0.916667	0.4	0.25		0	0		0
4	30	25.4	2	7.55	2.44	3000							1	1	0.8571	0.8
1	28	22.21	1	2.59	5.14	1300							1	0.5172	0.6	1
1	34	20.32	2	9.41	4.42	1175							0.666667	0.5	0.5	1
4	38	22.1	2	11.44	1.26	3300							0.909091	0.4	0.5
4	34	23.34	2	12.51	6.69	3300	0	0	1	0	0	12.9	0.866667	0.75	0.6667	0.8571	1	1	0	1
3	27	23.73	2	10	2.97	2700	0	1	0	0	1	13.6	1	0.6	0.6		1	1	0	1
4	31	22.48	1	5.38	7.06	2775							1	0.5	0.5
3	34	25	1	7.96	3.2	2700							0.666667	1	0	0
4	40	23.23	1	11.17	4	3000							1	0	0
1	27	19.03	1	9.52	4	800							0.823529	0.0625	0
1	29	19.57	1	6.57	1.71	1350	0	1	0	0	1	10.7	1	0.6667	0.4	0.6667	1	1	0	1
2	31	22.04	2	5.9	6.59	1762.5							0.710526	0.8182	0.55	1
2	35	23.12	1	8.97	2.59	1650							1	0.6667	1
3	37	28.84	2	9.21	2.21	2700	0	1	0	0	1	13.3	0.888889	0.75	0.7143		1	1	0	1
3	32	27.53	2	6.19	18	2475							0.9375	0.7857	0.6667	1
4	31	24.03	2	8.41	1.49	3300	0	1	0	0	1	14.7	1	1	0.8	1	1	1	0	1
3	31	23.73	2	9.3	9.75	2475							0.875	0.7857	0.9091	0.7778
4	32	18.22	1	8.87	2.75	3000							1	0.4	0.6667
3	30	26.8	2	8.07	1.41	2700							1	0.2	0.125
2	21	30.04	1	2.72	10.7	1750	1	0	0	0	1	13.9	0.5	0.3333	1		0	0		0
1	23	26.37	1	7.1	1.73	1425	0	1	0	0	1	13.4	0.923077	0.7	0.5714	0.6	1	1	0	1
2	36	25.63	2	4.69	1.74	2100							0.666667	1	1	1
4	31	21.41	1	6.21	4	3000	0	1	0	0	1	16.8	1	0.875	0.8571	0.8	1	1	0	1
1	31	18.91	1	9.1	6.21	1200							0.68	0.875	0.7857	1
3	33	22.58	2	7.05	1.23	2250	0	0	1	0	0	9.2	0.833333	0.8889	0.25	0.25	0	0		0
2	26	29.36	2	5.95	1.11	1900							1	0.75	0.75	0.6
2	22	19.56	1	8.32	5.18	1650							1	0.8	0.5	0.8333
2	39	22.14	2	6.14	3.17	1825	0	0	1	0	1	8.9	0.869565	0.7143	0.5	0.3846	0	0		0
2	29	16.82	1	10.17	2.43	1650	1	0	0	0	1	14.9	0.8	0.25	0.3333		0	0		0
1	26	18.75	1	6.27	4	900							0.761905	0.8235	1	1
4	30	20.45	2	9.56	1.8	3000	0	0	1	0	1	7.4	1	0.4545	0.875	0.6667	1	0		0
1	31	20.69	1	7.55	9.08	1500							0.857143	0.8333	0.8	1
4	30	33.51	2	6.38	3.06	3075							0.5	0	0
2	27	21.63	1	7.53	4.1	1800							1	0.2	0.5
1	27	24.77	2	8.43	4.16	1350	0	1	0	0	1	14.9	0.928571	1	0.7273	0.8889	1	1	0	1
2	34	27.12	1	7.57	3.1	2025	0	1	0	0	1	13.6	1	0.8462	0.6364	1	1	1	0	1
4	38	27.47	2	7.64	1.73	3600	1	0	0	0	1	14.2	1	1	0.5714	0.8333	0	0		0
4	24	30.11	1	6.06	4.36	3450							1	0.6364	0.625	0.8
3	32	19.11	1	8.79	2.19	2250	0	0	1	0	0	8.9	1	0.9	0.5714	0.7143	0	0		0
3	34	23.56	2	8.44	4.41	2700							0.666667	1	0.6667
3	33	22.03	2	9.03	1.22	2700	1	0	0	0	1	10	1	0.5	0.5		1	1	0	1
4	32	22.03	2	7.54	2.12	3600	0	1	0	0	1	10.9	1	0.7778	0.7143	0.6	0	0		0
3	31	23.23	2	6.61	3.3	2250	0	0	1	0	1	13.5	0.923077	0.75	0.8333	0.9	0	0		0
1	33	23.44	2	5.21	14.2	950							1	0.6	0.2	0.7143
3	37	28.04	2	8.71	2.5	2400	0	1	0	0	1	8.7	0.9	0.5	0.25		1	0		0
3	39	22.89	2	6.53	7.66	2475							0.733333	0.8889	0.5556	0.8333
3	30	32.05	2	5.44	2.18	2312.5
3	32	21.33	1	8.97	4.31	2475	1	0	0	0	0	8.7	0.866667	0.8182	0.7778	0.875	1	0		0
3	32	30.22	1	12.88	4.2	2250
4	34	26.56	2	7.99	7	3687.5							1	0.8125	0.6923	0.8182
1	33	26.44	2	9.55	4.91	1350	0	1	0	0	1	15.8	1	0.75	0.7143		1	1	0	1
4	37	20	2	7.28	3.54	3000	0	1	0	0	1	10.8	1	0.8889	0.75	0.6667	0	0		0
2	34	21.48	2	9.14	9.61	2025	0	0	1	0	1	13.5	0.95	0.8235	0.5333	1	0	0		0
4	36	25.39	2	5.97	1.92	3000							0.823529	0.7857	0.25	0.5556
2	36	27.18	2	8.94	1.16	1800							1	0.3333	1
2	31	26.22	2	7.9	3.29	1800							0.888889	0.25	0.125
2	23	19.95	2	10.45	1.41	2025	0	1	0	0	1	7.8	1	0.8889	0.5556	1	0	0		0
4	37	21.5	2	8.89	4.43	3000							0.75	0.6667	0.3333	0.5
1	27	22.76	1	6.7	14.2	950							1	0.6923	0.3333	0.7143
3	34	18.73	1	8.06	1.3	2700							0.5	1	0.5
1	29	19.72	1	6.17	2.05	1350							0.8	1	0.6667	1
3	32	22.58	2	8.16	1.99	2700	0	1	0	0	1	13.9	1	0.8571	0.8333	0.75	0	0		0
2	34	22.89	1	5.35	2.99	1912.5							1	0.7692	0.1667	0.75
3	36	20.17	1	9.36	2.21	2700							1	0.8182	0.5556	0.4286
2	26	27.41	1	9.45	10.1	1950	0	0	0	1	0	10	0.888889	0.8571	0.8333	1	1	1	0	1
2	29	19.4	1	6.43	3.61	2025	1	0	0	0	1	12	0.916667	0.6364	0.25	0.8333	0	0		0
4	35	18.83	2	12.27	2.25	3150							0.0769231	0.5	0.875	0.625
3	31	26.04	1	6.64	4	2400	0	1	0	0	1	11	0.833333	0.6	1		1	1	0	1
4	32	27.94	1	7.97	1.6	3000							0.9	0.625	0.5	0
1	31	21.63	2	8.38	3.23	1175							0.933333	0.9286	0.6667	1
3	27	22.86	2	6	1.57	2400	0	1	0	0	1	10.9	0.833333	0.8	0.25		0	0		0
4	32	17.91	2	7.91	3.3	3000	0	1	0	0	1	8.9	1	0.5	0.4		1	1	0	1
2	34	21.36	2	8.56	3.32	1800							0.733333	0.875	0.5	0.8
2	28	20.69	1	9.63	10.3	2025							0.285714	0.5	1
2	26	26.67	1	12.9	1.86	2025							1	0.4	0.3333
4	40	24.75	2	8.67	1.92	3000							1	0.7143	0.6	0.6
1	30	28.32	1	6.74	7.95	1225							1	1	0.8571	0.6
3	37	18.67	2	6.18	2.6	2400							1	0.6667	0.6667
2	28	21.11	1	7.85	5.65	1800	0	1	0	0	1	11.1	0.727273	0.2857	0.1667		0	0		0
4	34	25.45	1	9.02	1.12	3000
3	34	22.58	2	7.4	2.3	2700							0.666667	0.5	0.75
1	34	28.19	2	6.27	4.6	1350							0.722222	0.75	0.7778	0.8571
3	38	20.8	2	10.59	1.27	2700							1	0	0
4	36	24.03	2	11	2.81	3300							1	0	0
3	26	19.63	2	10.61	1.36	2700	0	1	0	0	1	14.5	1	0.4286	0.2857		1	1	0	1
3	34	23.19	2	7.89	1.42	2700							0.818182	0.625	0.5
3	32	27.36	2	6.45	2.64	2250							0.785714	0.6	0.6667
4	38	26.67	2	7.4	8.05	3600							1	0.7059	0.5455	0.9
1	30	23.23	1	8.07	5.19	1137.5							1	0.6538	0.8824	0.7333
1	31	20.55	1	8.58	6.11	1237.5							1	0.6471	0.6154	0.9091
1	29	20.96	1	7.61	5.37	1200	0	1	0	0	1	12.2	1	0.5714	0.3333		1	1	0	1
2	26	18.73	1	14.34	4	2025							0.8	0.75	1
3	24	24.97	2	6.99	1.75	2250							0.95	0.6842	0.7857	0.7273
1	34	18.99	1	7.87	7.68	1375							1	0.5385	0.2857	0.6
3	35	25.34	2	8.57	3.04	2700	0	1	0	0	1	15.7	1	0.5	0.875	0.6667	1	1	1	0
2	32	25.53	2	7.61	4.09	1800							1	0.4	0.6667
1	34	23.31	2	6.62	1.3	1200	0	0	1	0	0	15.8	1	0.625	0.5	0.6	1	1	0	1
2	31	20.7	1	10	4.2	1800	0	0	0	1	0	10.6	0.785714	0.75	0.3333	0.75	0	0		0
1	25	18.86	1	5.04	3.57	1200	0	1	0	0	1	9.3	0.941176	0.7647	0.6923	0.6364	0	0		0
3	35	23.73	2	7.37	2.51	2400	0	1	0	0	1	17.3	0.888889	0.875	0.5	0.6	1	0		0
3	31	27.77	2	9.23	1.3	2700	0	1	0	0	0	10.4	0.571429	0.6	0.6667		1	1	0	1
2	24	21.23	1	11.1	1.5	1800	0	1	0	0	1	11.1	0.888889	0.3333	0.5		1	1	0	1
2	31	24	2	6.22	2.21	1695							1	1	0.2	1
4	33	24.03	1	11.68	3.01	3300							0.941176	0.75	0.6	0.8571
1	30	20.51	1	9.12	6.26	1500							0.857143	0.75	0.6667	1
2	34	20.45	2	10.69	1.75	2100							1	0.3333	0.6667
4	32	24.56	2	8.29	1.17	3300							1	0.8182	0.6	0.8889
3	27	21.33	1	9.88	4.75	2250	0	0	1	0	1	9.3	0.875	1	1	0.875	0	0		0
1	26	22.6	1	7.16	11.1	950							1	0.8462	0.7778	0.7778
4	34	23.93	2	7.43	2.1	3300	0	1	0	0	1	8.5	0.923077	0.75	1		0	0		0
3	30	17.36	2	13.1	1.96	2400	1	0	0	0	0	11.3	0.666667	0.5	1		1	1	0	1
4	39	21.48	2	10.98	2.38	3000							0.9	0.5	0.2
1	31	23.63	2	7.01	8.91	1500							0.823529	1	0.4	1
2	32	24.03	2	5.83	3.44	2025	0	1	0	0	1	7.9	0.923077	0.7692	0.7	0.75	0	0		0
1	28	18.36	1	6.17	4	1500							1	0	0
1	27	21.88	1	7.4	7.96	1200	0	1	0	0	1	14.4	1	0.75	0.4286		0	0		0
4	36	26.04	2	12.22	1.53	3900	0	1	0	0	1	13.1	1	0.75	1		0	0		0
1	25	27.33	1	5.65	7.59	1000							0.818182	0.875	0.5	0.4
2	33	29.9	1	3.36	2.85	2025							1	0.8889	0.4444	0.6667
4	29	25.6	2	4.03	4.2	3225							0.833333	0.6667	0.6667
1	22	22.67	1	10.45	2.62	1200							0.875	1	0.5
3	35	26.71	1	7.28	1.63	2400	0	1	0	0	0	14.1	0.615385	0.4	0		0	0		0
2	31	28.13	2	8.73	7.95	1800							1	0.7778	0.5714	0.6667
1	26	23.12	1	5.46	7.77	1225							0.896552	0.7895	0.8125	1
1	32	24.22	2	7.83	8.42	1200	1	0	0	0	1	13.3	0.727273	0.6	0.75		1	1	0	1
2	25	24.61	1	5.84	3.91	2025	0	1	0	0	1	11.8	0.818182	0.75	0.7143		1	0		0
1	32	23.56	1	7.53	5.03	1162.5							1	0.7647	0.375	0.9091
2	29	23.71	2	10.1	2.59	2025	0	1	0	0	1	13	0.916667	0.9091	0.5	0.75	1	1	0	1
2	33	22.03	1	3.9	2.98	2100							1	0.6667	0.6
3	34	28	2	8.75	3.85	2400	0	0	1	0	1	7.9	1	0.6429	0.5455	1	1	1	1	0
2	28	23.34	1	7.03	9.04	1650							0.8	0.9	0.75	0.7143
2	24	18.61	2	9.64	2.21	1950	0	1	0	0	1	10.3	1	0.8	0.8		1	1	0	1
3	32	22.48	2	9.64	1.44	2700							0.571429	1	0.5
3	36	28.04	2	7.39	3.35	2625	0	0	1	0	1	11.9	0.761905	0.625	0	0.5	0	0		0
4	32	21.09	2	11.63	5.2	2775							0.833333	0.8	0.75
3	27	18.2	2	6.49	4.44	2250	0	1	0	0	1	10.8	1	0.9167	0.8182	0.8889	1	1	0	1
1	32	21.63	2	8.11	8.59	1350	0	1	0	0	1	8.8	1	0.8	1	1	0	0		0
3	35	23.44	1	7.12	6.55	2475							1	0.6429	0.2727	0.7143
4	25	22.86	2	8.01	3.13	3000	0	1	0	0	1	9.8	1	0.7778	0.4286	0.8	1	1	1	0
2	22	23.14	2	11.33	2.21	2175							1	0.25	0.1429
1	23	18.31	1	10.79	5.52	1350	1	0	0	0	1	10.3	0.875	0.4286	0.3333		1	1	0	1
3	31	20.34	2	9.73	2.01	2400							0.833333	0.5	0.25
4	31	33.33	1	11.07	4.48	3825	0	1	0	0	0	13.8	1	0.8	1	1	1	1	0	1
4	28	16.77	1	13.42	2.83	3150	0	1	0	0	1	10	0.923077	0.7273	0.875	0.8333	1	1	0	1
4	38	20.03	2	8.94	2.25	3300	0	1	0	0	1	7.8	0.928571	0.8462	0.5455	0.3333	0	0		0
2	39	24.46	2	7.79	1.3	1800							0.75	1	1
3	32	23.31	2	10.83	3.14	2700							1	0.5	0.6667
1	29	26.22	2	7.33	2.86	1200							1	0.6667	0.75
2	27	22.58	2	5.55	3.05	1987.5							0.928571	0.4615	0.5	0.5556
1	27	20.32	2	10.92	2.24	1350	0	1	0	0	1	14.6	1	1	0.3333	0.8	0	0		0
2	22	26.91	1	6.53	7.42	2175	0	1	0	0	1	12.1	1	0.4286	1		0	0		0
3	33	25.33	1	6.7	6.7	2250	0	1	0	0	1	10.2	0.777778	0.4	0.4		0	0		0
2	25	17.22	1	9.2	1.11	2100							1	1	0.75
3	31	21.44	1	8.29	2.5	2700	0	1	0	0	1	11.2	1	0.8889	0.6	0.8333	1	1	0	1
4	28	24.56	2	11.22	1.45	3000							1	0.5556	0.625
4	31	29.48	2	10.69	1.97	3900							0.875	0.75	0.5	0.5
2	32	19.38	2	7.12	2.75	1575							0.428571	0.25	1
1	26	22.06	2	6.7	6.47	1500							0.92	0.7647	0.4286	0.6154
1	27	19.78	2	8.01	4.86	1500							1	0.4667	0.625	1
2	31	23.15	2	6.97	4.79	2025	1	0	0	0	1	12.9	1	0.6	0.75		1	0		0
3	27	25.39	1	4.98	14.4	2700							0.976744	0.6341	0.5333	0.5385
2	28	16.41	1	9.82	4	2025	0	1	0	0	1	10	0.6	0.6667	0.5		0	0		0
3	27	21.76	2	10.51	1.72	2700	1	0	0	0	0	11.8	1	0.3333	0		0	0		0
2	23	32.03	1	6.23	5.48	2100	1	0	0	0	1	12.6	1	0.3333	0.5		1	1	0	1
4	37	24	1	7.44	10.3	3075							0.9	0.5714	0.6	0
3	34	27.43	1	4.66	2.09	2700							0.666667	0.6667	0
4	28	17.97	2	10.73	1.94	3300							0.777778	0.3333	0.3333
3	27	22.86	2	6	1.57	2700							0.75	1	1
4	33	23.88	1	7.76	1.11	3300							1	1	0
3	33	30.22	1	13.72	4.2	2700	0	1	0	0	1	12.2	1	0.6667	0.3333		0	0		0
4	27	22.19	1	8.45	2.96	3000							1	0.4286	0.25
3	40	21.5	2	7.12	1.34	2400							1	0.5	0
4	38	22.55	2	9.21	1.32	3000	0	1	0	0	1	11.3	1	0.6667	0.4		1	1	0	1
4	35	18.49	2	3.4	7.82	3000							1	0.1333	0.0909
1	28	19.14	1	7.93	5.16	1500							0.9375	0.7857	0.4545	0.7273
3	35	19.14	1	13.41	1.85	2700							1	0.2	0
3	25	23.83	1	6.82	1.37	2700	0	1	0	0	1	9.7	0.857143	0.2222	0.3		1	1	1	0
1	31	18.03	1	6.08	18	1087.5							1	0.9333	0.6667	0.7857
1	31	24.22	1	6.15	9.33	1250							0.916667	0.2	0.2857
1	27	21.09	1	7.21	18	1375	0	1	0	0	1	14.7	1	0.6364	0.7143	0.8	1	1	0	1
1	24	19.31	1	6.08	5.45	1050	0	1	0	0	1	11.1	0.555556	0.3333	0.25		1	1	0	1
1	34	27.29	2	5.86	16.8	1200							0.869565	0.6667	0.7333	0.3333
3	38	20.55	2	6.95	1.66	2700							0.7	0.6667	0
3	34	22.22	2	10.11	1.5	2400							1	1	0.6	0
1	25	18.75	2	8.16	4.15	1000	0	1	0	0	1	9.8	0.705882	1	0.5		0	0		0
3	27	22.64	1	10.56	2.25	2400	0	1	0	0	1	9	0.888889	0.7143	0.4		0	0		0
1	29	24.03	2	7.41	4.68	1100	1	0	0	0	1	10	0.909091	0.5	0.6667		1	1	0	1
1	31	23.23	2	6.72	4	1237.5							0.793103	0.7391	0.5	0.7059
2	35	19.52	2	6.95	5.36	2025							1	0.5833	0.6	1
4	27	29.59	2	7.1	2.48	3000	0	1	0	0	1	9.7	0.909091	0.8	0.75	0.8333	1	1	0	1
1	31	26.08	1	7.72	3.99	1412.5							0.833333	0.75	0.6667	0.6667
2	33	20.94	2	8.8	2.98	1800							0.727273	0.5714	0.2857
4	30	29.36	1	13.17	1.11	4125							1	0.6667	1
4	33	26.49	1	6.37	1.33	3600							0.714286	1	0.6667	0.8
2	31	25.39	2	10.27	1.15	1800							0.75	1	1	0
1	26	16.8	2	9.69	2.37	1500	0	1	0	0	1	8.6	1	0.875	0.4286	0.4	1	1	0	1
3	36	25.44	2	10.4	1.58	2700	0	1	0	0	1	12.5	1	1	1		0	0		0
1	28	26.78	1	7.21	10.1	1200	0	1	0	0	0	13.7	0.818182	0.625	0	1	0	0		0
2	31	20.34	2	11.09	2.01	1800							0.666667	1	0	0.25
2	36	23.23	2	8.72	2.5	2025	0	0	1	0	1	8	0.909091	0.5556	0.3333	0.8	1	1	0	1
4	34	16.23	1	12.92	1.37	3300	0	0	1	0	1	11.2	1	1	0.75	0.75	0	0		0
2	30	21.26	2	9.54	3.76	1800							1	0.9333	0.8333	0.5833
3	31	19.28	2	7.55	2.41	2400							0.5	1	1
4	34	19.81	2	7.83	2.21	3000							0.75	0.6667	0.6667
1	25	23.28	2	6.82	5.68	1462.5							1	0.75	0.5789	0.75
4	32	27.44	2	2.32	5.77	2850							0.944444	0.2857	0.2727
1	33	25.96	1	5.68	8.92	1500	0	0	1	0	1	7	0.882353	0.9	0.75	0.4286	1	0		0
4	37	22.27	2	4.77	1.43	3150	0	1	0	0	1	8.7	1	0.9	0.2857	0.2857	0	0		0
3	25	26.44	2	6.84	1.79	2250							0.875	1	0.3333	0.5
1	27	22.04	1	9.58	2.98	1500	1	0	0	0	1	15.2	1	0.5	1		0	0		0
2	28	27.06	2	5.92	18	1650	0	1	0	0	1	8.9	0.9	0.6667	0.6667		0	0		0
1	26	18.03	2	11.11	9.4	1275							0.888889	0.2667	0.2727	0.4545
1	27	25.39	1	8.03	4.11	1500							0.846154	0.7273	0.4444	0.8333
3	34	26.63	2	9.35	1.47	2700							1	0.7143	0.8571	0.7143
1	26	18.9	1	7.41	3.14	1350	1	0	0	0	1	11	1	0.1429	0.1429		1	1	0	1
3	35	20.4	1	7.28	2.26	2400	0	1	0	0	1	14	1	0.8333	0.8333	0.75	1	0		0
1	36	22.96	2	8.53	5.38	1350	0	1	0	0	1	8.6	1	0.8	0.5		1	1	0	1
1	28	19.22	1	6.8	18	1275							1	0.5	0.8889	1
1	30	19.52	2	6.87	2.83	1000	0	1	0	0	1	10	0.875	0.8333	1	1	1	0		0
3	33	25.81	2	7.75	5.95	2700							0.666667	0.5	0.5
4	29	29.52	1	8.97	6.22	4350	0	0	1	0	1	11.6	0.666667	0.8571	0.8333	1	0	0		0
2	29	22.14	1	9.64	4.93	2025	0	1	0	0	1	10.7	1	0.75	0.875	0.8333	1	1	0	1
2	30	33.2	1	13.2	1.26	2025	0	0	1	0	0	10.6	1	0.8333	0.6	1	1	1	0	1
3	32	20.83	1	8.91	4.11	2250							0.857143	0.5	0.6667	0.5
3	30	27.06	2	8.54	1.2	2325							1	1	0.75
2	30	27.53	1	6.78	5.18	2025	0	1	0	0	1	11.8	0.769231	0.625	0.6		1	1	1	0
1	30	25.34	2	6.71	6.13	1175							0.904762	0.6316	0.7692	0.9091
2	29	21.6	1	7.3	2.65	1875	0	1	0	0	1	12.5	0.857143	0.6	0.25	1	0	0		0
1	27	21.44	1	5.39	7.99	950							0.954545	0.7368	0.75	1
1	23	26.67	1	7.78	4	1087.5							0.928571	0.7273	0.875	1
4	23	33.2	2	5.03	2.24	4575	0	1	0	0	1	11	1	0.7143	0.5		1	1	0	1
2	29	18.89	1	8.86	3.09	2025	0	1	0	0	1	10.5	1	0.8	0.5		0	0		0
3	33	20.96	1	10.09	1.29	2700							1	0.75	0.6	0.8
1	31	23.44	1	8.74	4.68	1175							1	0.8889	1	1
3	31	17.9	1	9.24	1.24	2250							0.888889	0.5	0.8333	0.8333
1	30	24.92	1	8.39	6.32	900							0.944444	0.4375	0	0.8
4	36	22.06	2	8.15	2.09	3000	1	0	0	0	1	8.7	0.666667	0.6667	1		0	0		0
3	33	22.48	2	8.27	1.44	2400							1	0.5	0	0.5
4	33	28.37	2	7.23	3.78	3375							0.875	0.3846	0.5	0.4615
3	26	21.33	1	10.85	2.4	2225							0.714286	0.5	0.3333
3	31	23.24	1	10.75	3.39	2250	0	1	0	0	1	11.7	0.833333	0.8	0.6		1	1	0	1
4	33	26.37	2	5.79	10.9	3737.5	0	1	0	0	1	7.4	0.928571	0.3077	0.4		1	0		0
4	39	20.55	2	5.51	1.66	3000							0.7	0.5714	0.3333
2	33	23.44	2	8.11	17.9	1987.5							0.956522	0.5789	0.6429	0.9167
2	24	23.88	1	9.29	3.67	1725							1	0.4	0.5	0.75
2	28	27.82	2	10.63	2.42	2100	0	0	1	0	1	13.6	0.833333	0.625	0.6667	1	1	1	0	1
1	29	22.55	2	7.15	2.38	1350	0	0	1	0	1	16.7	0.888889	0.6667	0.8	1	1	1	0	1
2	33	20.34	2	8.59	1.27	1687.5	1	0	0	0	1	10.1	1	1	1		0	0		0
3	29	22.86	1	8.48	3.63	2550	0	1	0	0	1	15.9	1	0.875	0.8	1	1	0		0
3	35	21.23	1	11.08	2.21	2400							1	0.8571	0.7143	1
3	33	22.03	1	10.19	4.4	2250							0.9	0.4444	0.375	0.7143
3	27	27.73	1	3.35	6.91	2625							0.857143	0.5833	0.8125	0.9333
1	31	24.46	2	7.77	3.18	1375							1	0.4706	0.6364	0.8889
1	26	22.04	1	4.04	17.6	1150							0.75	0.8333	0.7143	1
2	31	20.03	1	7.54	3.32	1800	0	1	0	0	0	12.5	0.692308	0.6667	0.4		1	1	0	1
3	33	25	1	7.66	2.35	2400							1	0.3333	1
2	30	20.67	2	8.91	1.21	1800	1	0	0	0	1	10	0.5	0.5	1		0	0		0
1	25	18.89	1	10.59	4.77	1050	0	1	0	0	1	12.3	1	1	0.8333		1	1	0	1
1	32	25.48	2	9.05	8.76	1387.5							1	0.6842	0.9333	0.8667
1	26	24	1	6.18	2.45	1475							0.916667	0.4762	0.5714	0.7857
3	34	21	2	9.02	1.79	2250							1	0.75	0.4286
2	38	21.1	1	8.39	4	1825							0.333333	1	1
2	27	23.4	1	8.85	1.3	2040	0	1	0	0	1	7	1	0.875	0.875	0.8333	0	0		0
2	33	26	2	8.81	2.39	1650							0.941176	0.4	0.625	0.5714
3	29	20.8	1	6.73	4.62	2475							1	0.6154	0.5	0.6
4	28	27.1	1	6.55	6.75	2775	0	1	0	0	1	13.7	0.866667	0.3636	0.6	0.6667	1	1	0	1
3	34	23.8	1	9.11	2.71	2475	0	1	0	0	1	9.9	1	0.7143	1		0	0		0
3	34	21.2	2	7.97	2.04	2325							0.714286	1	1
3	32	22.9	1	8.54	5.12	2475							0.923077	0.5	0.5714	0.8333
3	33	25.8	2	7.75	5.95	2325							0.866667	0.5455	0.625	0.6364
2	27	22.6	2	6.94	3.28	2175							0.923077	0.4167	0.7143	0.7857
1	31	19.1	2	8.99	1.78	1188	0	1	0	0	1	8.2	0.692308	0.4444	0.6667	0.5	1	1	0	1
3	25	24.9	1	7.89	1.41	2250	0	1	0	0	1	9.3	1	0.5	0.5		0	0		0
2	31	20.2	2	8.42	4.2	1650							1	0.25	0.2308	0.5833
4	37	22	2	9	4.12	3000							1	0.8	0.5
1	28	25	2	5.65	2.12	1313							0.933333	0.4615	0.6	0.4444
2	27	20	2	9.07	3.19	2175							1	0.6667	0.25
1	27	20	1	8.13	2.85	1200							1	0.4167	0.875	0.6667
2	36	26.4	2	6.69	2.57	2175							0.833333	0.2	0.5	0.4
1	26	20.1	2	7.89	6.19	1500							1	0.4118	0.8182	0.7
1	31	21.6	2	4.74	4.1	1000	1	0	0	0	1	10.6	0.111111	1	1		0	0		0
3	34	27.1	1	7.51	2.35	2400	1	0	0	0	1	11	0.888889	0.2857	0.5		1	1	0	1
2	27	20.2	1	6.68	17.8	1600							0.681818	0.2778	0.0909	0
2	29	18.7	1	7.69	1.15	2025	0	1	0	0	1	9.7	0.833333	0.7778	0.75	0.8333	1	1	0	1
1	34	25.2	2	5.72	14.2	1250							0.952381	0.6667	0.6429	0.7857
1	33	20.8	2	7.01	2.68	1300	0	1	0	0	1	5.5	0.47619	0.6364	0.5556	0.8333	0	0		0
1	24	19.5	1	8.97	4.59	1350	0	1	0	0	1	9.3	1	0.8333	0.8		0	0		0
4	38	22.7	2	6.81	1.7	3000	0	1	0	0	1	9.9	0.9	0.6667	0.75	0.6667	1	1	0	1
2	35	24.7	2	8.28	3.35	2063	0	1	0	0	0	7.4	0.833333	0.6	0.4444	0.5714	0	0		0
4	36	20.5	2	8.57	1.72	4950							1	0.4	0.5	0.5714
3	34	27.3	2	9.26	2.98	2250	0	1	0	0	1	15.1	0.933333	0.3333	0.4167	0.5	0	0		0
4	38	24.8	1	9.95	1.27	3000							0.888889	0.3333	0.1667	0.4286
2	26	21.3	1	5.4	1.64	1688							0.75	0.4	0.6667	0.7143
3	33	20.7	2	5.53	1.19	2475							0.933333	0.5	0.6	0.5
4	29	23.9	2	8.41	2.89	3000							0.8	0.4167	0.7143	0.375
3	32	20.8	1	13.43	4	2700	1	0	0	0	0	9.1	1	1	0		0	0		0
3	27	27.6	1	7.1	5.19	2250							0.785714	0.35	0.7143	0.4286
1	30	21.4	2	5.42	1.65	1263							1	1	1
1	27	22.3	1	7.78	8.14	1500							0.619048	0.5455	0.6	0.5714
2	28	22.7	1	6.51	16.2	2025							1	0.6111	0.4	0.8333
2	34	24.2	2	7	1.22	1800							0.909091	0.875	0.5	0.8333
1	28	19.2	1	7.99	4.19	1400							1	0.3667	0.2143	0.5185
2	34	29.4	2	7.03	2.1	1950							0.764706	0.2	0	0.2857
3	28	19.3	1	8.75	1.29	2475							0.866667	0.6667	0.5833	0.7
3	39	20.1	2	8.42	2.97	2700							0.2	0	0
1	22	22.9	1	6.93	3.47	1500							0.833333	0.6	1
1	28	18.3	2	9.86	2.4	1150							0.909091	0.5	0.1111	0.4286
2	32	18.3	2	8.11	1.66	2063							0.909091	0.8	0.625	1
4	29	26	1	4.7	1.11	3300							1	0.5	0.3333	0.5714
1	26	19.7	1	8.69	1.41	1312.5	0	1	0	0	1	7.6	0.8	0.6	0.75		1	1	0	1
4	37	27	1	9.13	1.88	3300							0.8	0.3333	0.3333
4	38	25	2	9.27	1.14	3600	0	1	0	0	1	9.3	1	0.375	0.7143	0.2	1	1	0	1
3	35	20.2	1	9.38	4.12	2400	0	1	0	0	1	10.1	1	0.5	0.3333		1	1	0	1
4	34	17.3	2	8.81	1.12	3150							0.8	0	0
2	31	27.6	1	7.96	1.81	1875	0	1	0	0	1	11.8	0.923077	0.5455	0.4444	0.6667	1	0		0
4	37	31.3	2	3.61	1.5	2963							1	0.6316	0.6316	0.7368
2	27	16	2	9.62	1.74	1800	0	1	0	0	1	13	0.8	0.5	0.6667		0	0		0
1	23	23.2	2	7.3	1.47	1350	0	1	0	0	1	8.7	0.928571	0.6154	0.25	1	1	0		0
3	35	20	2	9.62	1.7	2400	0	1	0	0	1	13.1	1	0.4	1		1	0		0
4	31	24.4	1	9.77	1.77	2925							0.894737	0.5882	0.8333	1
1	23	23	1	5.41	1.62	1000							0.666667	0.2857	0.2
1	30	23.4	1	5.05	1.85	1237.5							0.96	0.4211	0.6875	0.6
1	23	25	1	4.34	13.6	850							0.837838	0.44	0.4	0.7692
2	26	19.5	1	12.57	1.85	1625	0	1	0	0	1	9.4	0.75	1	1		1	1	0	1
4	36	20.8	2	11.91	2.08	2850							1	0.25	1
4	31	26	2	2.89	1.35	3000	1	0	0	0	1	6.6	0.6	1	1		0	0		0
1	29	27.6	1	8.74	4.98	1088							0.625	1	0.6667
1	31	23.1	2	9.01	2.52	1350	0	1	0	0	1	10.2	0.833333	0.8	0.4	1	0	0		0
1	35	22	2	7.46	1.77	1350	0	1	0	0	1	8.2	0.777778	1	1	1	1	0		0
1	26	24.8	1	9.96	2.31	1012.5	1	0	0	0	0	13.6	0.666667	1	0		1	1	0	1
1	27	19.7	1	11.73	1.22	1500							0.333333	1	1
2	25	19.3	1	8.53	12.2	1800	0	1	0	0	1	10.4	0.777778	0.2857	0.3333		1	1	0	1
3	30	22	1	8.89	2.45	2400							0.857143	0.7692	0.7273	0.8889
2	30	19.7	1	6.81	2.05	1725	0	1	0	0	1	13.1	1	0.8	0.5	1	1	0		0
2	28	21.9	2	7.4	7.96	1688							0.958333	0.5789	0.3478	0.4444
1	24	18.1	2	7.65	4.37	975							0.583333	0.5714	0.4
1	35	19.9	1	5.58	3.11	1350							0.866667	0.9231	0.9231	0.8571
3	38	20.1	2	7.97	1.12	2700	0	0	0	1	0	9.3	1	0.8333	0.6667	0.75	1	1	0	1
1	39	25	2	9.75	9.58	1375							0.916667	0.7273	0.875	1
3	36	21.8	2	8.13	2.14	2250							1	0.5714	0.625	0.8
4	26	19.9	1	6.73	2.81	3150							1	0.5	0.25	0.6
2	31	18.5	2	9.98	1.1	2025							1	0.6	1
2	26	32.5	1	6.88	4	2170							1	0.5385	1	0.8889
2	35	24.9	1	7.79	3.47	2175							1	0.6667	0.5	1
1	31	20.2	2	6.59	5.08	1325	0	1	0	0	1	11.6	1	0.6667	1	1	1	1	0	1
4	34	30	1	7.18	2.22	4575							0.8125	0.2857	0.3
1	32	21.1	2	7.98	4.63	1512.5							1	1	0.7143	1
3	27	21.8	1	9.35	2.04	2625							1	1	0.5
2	27	19	2	11.37	4.94	2025							0.777778	0.25	1
3	38	21.1	1	1.39	18	2625							0.826087	0.4	0.6154	0.6667
2	28	18.6	2	7.79	3.51	2025							1	0.3	0.25	0.6667
4	37	23.7	2	9.79	2.63	3000							0.9375	0.8462	0.7692	0.8462
1	29	20.2	2	5.94	2.64	1050							0.9	0.4444	0.5	0.8333
1	24	24.8	1	8.24	2.36	1200							0.5	1	1
1	26	22.8	1	6.17	5.06	750							1	0.4737	0.5882	0.7143
2	35	24.7	2	6.42	4.28	2025	0	1	0	0	1	11	0.888889	0.75	0.5714	0.8	1	1	0	1
2	32	21.1	2	6.33	1.17	1575	0	1	0	0	1	10.9	0.75	0.5	0.25		1	1	0	1
3	33	29.3	1	8.2	9.38	2700							0.6	0.4444	0.6667
3	35	23.4	1	8.27	1.82	2250	0	1	0	0	1	8.8	1	0.6364	0.7	0.75	1	0		0
4	27	33.9	1	2.67	1.75	3000							0.8	0.0769	0	0.5
1	36	24.3	2	8.98	3.29	625	0	1	0	0	1	8.5	1	0.25	0.3333	0.75	1	0		0
1	30	24.3	1	7.07	7.65	1050							1	0.4	0.5556	0.75
2	35	23.1	2	8.62	6.37	2175	0	0	1	0	0	16.2	1	0.4	0.5	0.7143	0	0		0
4	28	26	2	8.68	3.61	3150	0	1	0	0	1	15.4	1	0.8889	0.2222	0.8571	1	1	0	1
2	36	21.2	1	8.94	5.07	2100							1	0.6	1
2	33	21.2	2	8.56	3.15	1800							0.75	0.75	0.3333
4	33	21.1	1	6.84	2.93	3000							1	0.6667	0.7143	0.8571
2	32	22.2	1	8.26	12.6	1688							0.833333	0.75	1
1	30	16.4	2	8.66	8.5	1188							0.954545	0.5714	0.2857	0.7
2	26	27.7	1	8.18	3.47	1913							0.9	0.3333	0.3333
2	35	20	2	6.16	4.87	1575							0.684211	0.1429	0.2
2	35	17.7	2	5.42	16.9	1625							0.869565	0.5263	0.5	0.8462
2	36	21.6	2	8.1	4.55	1800	0	1	0	0	1	13.5	0.833333	0.8	0.75		1	0		0
3	27	25	2	7.53	2.57	2338	0	1	0	0	1	11.3	1	0.2857	0.4		1	0		0
3	36	20.6	2	8.7	1.48	2400	0	1	0	0	1	9.9	1	0.6667	1		1	1	0	1
2	25	23.2	1	6.71	2.13	1725	1	0	0	0	1	9.7	1	1	1		1	1	0	1
4	31	22	2	8.09	1.47	3000							0.875	0.2857	0.25	0.6667
3	30	17.5	1	9.55	8.72	2250							1	0.8	0.5	1
3	28	19.3	1	9.27	1.8	2250							0.6	0	0
3	31	28.7	1	5.51	3.64	2700	0	1	0	0	1	9.9	0.75	0.8	0.75		1	1	0	1
3	33	20.5	1	13.08	2.33	2250							1	0.6	0.6667
1	25	20.1	2	6.72	4.1	1350	0	1	0	0	1	8.7	1	0.5	0.3333		1	1	0	1
1	32	27.9	1	7.59	1.45	1200	0	1	0	0	1	12.3	1	0.3077	0.5556	0.5	1	1	0	1
4	31	33.7	2	10.88	1.12	3075	0	1	0	0	1	10.9	0.833333	0.8	0.6		1	1	1	0
1	25	20.8	2	10.36	1.91	1500	0	1	0	0	0	13	0.714286	0.3333	0		0	0		0
3	29	21.4	2	8.36	1.43	2250	0	0	1	0	1	9.2	1	0.5714	0.8333	0.6667	0	0		0
1	34	19.5	2	5.9	5.92	1350							0.909091	0.3636	0.6	0.5556
3	27	25	1	5.18	1.41	2250	0	1	0	0	1	15	0.666667	0.2857	0.5		1	1	1	0
3	24	25.6	2	8.87	4.38	2475							0.75	0.5556	0.7143	0.8333
3	32	19.3	2	7.22	2	2700							0.875	0.8571	1	1
2	27	26.6	2	8.9	1.84	1875							0.933333	0.5	0.5	1
2	27	20.8	2	5.09	8.11	1800							0.888889	0.5	0.2857	0.4
3	31	18.9	2	9.79	1.43	2250	0	1	0	0	1	17.5	1	1	0.8		0	0		0
4	37	27	1	9.26	1.88	3600							0.888889	0.75	0.75
1	25	31.2	1	4.46	3.93	1475							0.866667	0.625	0.8333	0.8333
3	25	26.2	1	7.56	4.32	2475							0.909091	0.5714	0.5	1
2	27	19.7	1	9.81	1.22	1575	0	1	0	0	1	13.4	1	1	0.6		1	1	0	1
2	26	25.3	1	7.48	1.74	1787.5							0.809524	0.4706	0.5385	0.8462
4	37	21.2	2	12.02	1.89	3825	0	1	0	0	1	11.9	0.933333	0.375	0.125	0.25	0	0		0
4	36	25.1	1	8.5	3.97	3000	0	1	0	0	1	10.5	1	0.8333	0.5	0.75	1	1	0	1
1	29	23.4	2	6.65	1.32	1200	1	0	0	0	0	10.4	0.833333	0.75	0.6667		0	0		0
4	38	26.7	2	4.96	2.69	2850							0.769231	0.1667	0.5	0.1667
3	39	20.3	2	7.75	1.78	2400							1	0.8	0.75
1	35	19.8	2	7.45	13.2	1175							1	0.5	0.4286	0.8
1	34	19.9	2	7.64	3.98	1313							0.888889	0.5	0.625	0.5
1	28	24.7	1	6.48	2.69	1200	1	0	0	0	1	11.6	0.933333	0.6154	1	0.8	1	1	0	1
2	37	18.9	2	9.08	1.97	2025	0	0	1	0	1	11.2	1	0.5	0.2857	0.8	0	0		0
3	29	28.3	1	8.88	2.91	2700							1	0.1429	0.1667
2	31	20.9	1	8.98	3.74	1650							1	1	0.75
4	24	27.1	2	7.65	1.91	4088							0.8	0.5333	0.5455	0.875
2	35	21.6	2	9.81	5.32	1575							0.888889	0.6154	0.3333	0.8889
1	26	18.4	1	7.26	1.17	1200	0	1	0	0	1	15	0.6	1	0.2	1	1	1	0	1
3	33	21.9	1	8.82	3.69	2625	0	1	0	0	1	11.2	0.875	0.6667	0.5		0	0		0
2	28	19.5	1	3.18	2.28	1600							0.952381	0.6667	0.625	0.8
3	35	28.1	2	8.85	2.07	2400							0.5	1	0
2	24	19.9	2	7.56	1.64	1575							1	0.6667	0.6	0.8333
2	34	25	2	7.1	4.1	2100							1	1	0.3333	1
1	27	23.7	2	7.87	3.77	1150							0.642857	0.75	0.8571	0.8571
2	36	21.6	2	8.76	3.91	1800	0	1	0	0	0	18.2	1	1	0		0	0		0
1	22	23.4	2	5.68	18	1413							0.904762	0.5556	0.7692	0.7692
3	27	23.4	1	6.34	12	2400							0.666667	0.8	1	0.6667
3	40	22	1	7.93	4.3	2550	0	1	0	0	0	16.6	0.666667	0.3333	0	0	0	0		0
2	31	22	1	7.04	4.34	1800	0	1	0	0	1	12.3	0.666667	0.375	0.6667	0	0	0		0
2	32	20	1	8.43	2.17	1800							1	1	1
3	26	27.1	1	7.85	5.43	2500							1	0.7143	0.5714
2	32	18.7	2	7.08	7.7	2025	0	1	0	0	1	10.2	0.714286	0.6667	0.6667		0	0		0
2	28	21.5	1	8.23	3.25	1950	0	1	0	0	1	11	0.666667	1	0.5		1	1	0	1
2	24	24.3	1	6.68	1.46	1800	0	1	0	0	1	12.9	0.8	0.8333	0.6667	0.75	0	0		0
1	35	19.8	2	5.55	4.17	1050							0.761905	0.3125	0.2143	0.4
2	23	27.3	2	6.91	14.8	2188							0.92	0.4	0.3333	0.4615
1	28	18	1	8.75	12	1200	0	0	1	0	1	8.5	0.933333	0.2143	0.1111	0.4444	1	1	1	0
2	27	18.4	2	10.94	2.03	2100	0	1	0	0	0	11	0.866667	0.6154	0.2	0.875	0	0		0
2	29	22.9	2	7.42	2.27	1875	0	1	0	0	1	13.3	0.789474	0.5333	0.3636	0.6667	1	0		0
2	35	18.4	2	9.97	3.1	1925	0	1	0	0	1	15.4	1	0.3636	0.6		1	1	0	1
1	28	23.3	2	6.63	3.06	1000	0	1	0	0	1	12.2	1	0.6667	1		0	0		0
1	28	18.6	1	8.45	2.83	1050	0	1	0	0	0	10.8	1	0.6667	0		0	0		0
4	29	30.2	2	8.66	1.69	2925							1	0.4	0.5	0.75
2	28	21.6	2	8.54	3.04	1875	0	1	0	0	1	10	0.875	0.6667	0.8	0.5	0	0		0
4	31	21.8	2	10.28	1.61	3525							0.75	0.3333	0.4	0
2	24	20.1	2	8.91	3.05	2100							1	0.6	0.8571	0.6
2	31	19.2	1	6.71	3.21	1575							0.75	0.8	0.6
2	34	23.8	2	6.53	2.85	1575							1	0.6667	1
2	33	25.3	2	6.62	3.93	2025							0.777778	0.4286	0.4	0.75
1	32	19	2	7.98	10.2	1000							1	0.3478	0.4	0.4211
1	27	25	2	7.52	15.9	1375							1	0.4615	0.5	0.625
4	23	28	1	6.54	2.22	3750							0.416667	0.5	0.8182	0.7273
2	32	24.6	1	8.72	6.34	1675							0.6	0	0
1	25	17.6	1	10.67	1.18	1200							0.833333	0.4	0.4
1	28	25.7	2	7.57	1.73	1500	0	0	1	0	1	15.5	0.928571	0.5833	0.9091	0.9091	0	0		0
2	28	19.5	1	8.6	4.24	1688							0.6	0.6154	0.7778	0.8889
2	36	24.5	1	8.53	6.99	2025							0.947368	0.3529	0.4286	0.6429
2	32	22.3	2	5.91	12.2	1625							0.882353	0.4167	0.2222	0.6667
1	29	24.6	1	6.25	9.88	1037.5							0.611111	0.3636	0.75	0.5
3	36	22.1	2	9.15	2.22	2700	0	1	0	0	1	13.5	1	0.5	0.75		0	0		0
1	31	21.7	2	4.95	7.59	1000							0.894737	0.4706	0.4667	0.6154
3	31	18.8	1	8.13	1.67	2250							0.9	0.5556	0.375	0.6
3	40	19.6	2	10.72	1.15	2325							1	1	1
1	31	19	1	8.08	3.09	925							0.777778	0.8333	1	1
3	35	22.6	1	10.89	1.46	2475							0.8	0	0
1	28	23.6	2	5.43	1.54	1500	0	1	0	0	1	7.9	0.923077	0.5	1	0.5	0	0		0
2	34	18.8	1	10.48	1.48	2025	0	1	0	0	1	12.3	1	0.6667	0.7	0.7143	0	0		0
2	34	24.6	1	7.67	2.93	1763	0	1	0	0	1	9.8	1	1	0.75		1	1	0	1
1	33	24.8	1	9.61	10.8	1125	0	1	0	0	1	10.7	0.875	0.5714	0.75	0.8571	1	0		0
1	34	26.2	1	8.36	6.83	1350							1	0.2941	0.4615	0.4
4	26	24	2	5.89	2.67	3375							0.833333	0.2857	0.3125	0.4286
2	31	22	1	7.03	4.8	2025							0.588235	0.7143	0.5714	0.75
1	30	18.4	1	11.34	3.18	1350	1	0	0	0	1	14.3	1	1	1		1	0		0
2	34	25.3	1	7.71	4.75	2025	0	1	0	0	1	10.9	0.866667	0.5455	0.7	0.5714	1	0		0
4	31	25.9	2	9.8	3.21	3000							1	1	0.7143	1
1	28	28.6	1	9.67	13	1525	0	1	0	0	1	12.3	1	1	0.5		0	0		0
1	31	16.2	1	7.46	1.63	1200							0.75	0.4	0.25
1	32	27.1	1	5.44	2.21	1500							1	0.5385	0.8571	0.625
2	29	25.1	2	7.51	1.48	1725	0	1	0	0	0	10.4	1	0.4	0		1	1	0	1
4	31	27.3	1	8.39	1.22	3000							0.7	0	0
3	36	17.3	2	7.18	2.63	2550							1	0.8333	1	1
3	28	28.7	2	8.45	5.49	2325							0.8	0.5714	0.5	0.5
4	38	26.7	1	8.84	2.86	3150	0	1	0	0	1	9.4	1	0.5833	0.6	0.75	0	0		0
1	28	21.1	1	9.58	18	713							0.324324	0.5455	0.4444	0.4
1	31	21.6	2	6.08	4.1	1350	1	0	0	0	0	10.9	0.142857	0.3333	0		0	0		0
1	36	20	2	8.04	2.09	1500	0	1	0	0	1	12.1	1	0.6	0.4		1	0		0
1	30	18.4	2	8.81	12.7	1125	0	0	1	0	1	10.9	0.882353	0.3333	0.5455	0.6364	1	0		0
2	29	20.7	2	9.88	18	1613	0	1	0	0	0	11.9	0.714286	0.4	0.25		1	1	0	1
1	37	28	1	8.88	2.71	1350	0	1	0	0	1	9.1	1	0.6667	0.8182	0.7778	1	0		0
1	31	30	2	6.01	8.84	1375							0.764706	0.5455	0.6	0.8889
1	28	20.4	2	7.16	3.2	1000	0	1	0	0	1	12	1	0.4	0.25		0	0		0
1	31	16.8	2	6.91	16	1150	0	0	1	0	1	11.8	0.958333	0.8182	0.5714	1	0	0		0
3	31	20.3	1	10.35	2.7	2250	0	1	0	0	1	15.9	0.75	0.5	0.25		1	0		0
2	32	18.7	2	8.55	7.7	2025	0	1	0	0	1	14.5	0.857143	0.5	0.6667	0.4286	0	0		0
3	30	21	1	5.77	4.19	2400	0	1	0	0	0	9	0.8125	0.4615	0.8571	1	1	1	0	1
1	32	19.3	1	6.22	10.3	1500							0	0	0
1	25	18.4	1	8.82	7.89	900							0.947368	0.4737	0.5333	0.6923
2	31	27.9	2	6.1	5.85	2025	0	1	0	0	1	9.5	0.909091	0.3	0.625	0.1667	0	0		0
3	31	25.6	2	10.5	1.46	2700	0	1	0	0	1	10	0.777778	0.4286	0.5	0.3333	1	0		0
2	27	19.5	2	9.26	1.6	1800	0	1	0	0	1	10.7	0.857143	0.3333	0.7143	0.6	0	0		0
1	34	20.3	2	13.97	1.93	1200							1	0.3333	0
1	28	23.5	1	7.55	9.52	1275							0.866667	0.6364	0.7273	1
4	30	26.7	1	7.44	1.81	3075							1	0.5833	0.7778	0.8333
2	31	22.2	1	7.21	2.62	2025							1	0.3077	0.0769	0.4
4	35	21.6	1	9.61	3.99	3825							0.888889	0.4667	0.2	0.4545
2	33	21	2	7.66	14.2	1725							0.8	0.15	0.25	0.2308
3	33	27.6	1	8.09	18	2325							0.821429	0.5652	0.2	0.7333
2	34	22.7	2	7.8	2.85	2025	0	1	0	0	1	10.1	1	0.6667	0.3333		1	1	0	1
2	33	28.7	1	7.61	1.81	1725	0	1	0	0	1	11.2	1	0.625	0.625	0.6667	1	1	0	1
3	25	22.6	2	10.66	1.7	2250	0	1	0	0	1	9.7	0.928571	0.5	0.4545	0.4444	1	1	0	1
2	39	31.3	2	7.14	1.26	2100							0.857143	0	0
3	35	25.6	2	7.06	5.29	2700	0	0	1	0	1	18	0.875	0.3333	0	0.6667	0	0		0
2	31	19.8	2	8.88	4.36	2025	0	1	0	0	0	8.8	1	0.6667	0		0	0		0
3	37	22	2	6.63	3.9	2250	0	0	1	0	0	14.6	0.888889	0.125	0	0.25	1	1	0	1
3	35	21.6	2	10.07	3.31	2250	0	1	0	0	1	14.1	1	0.4444	0.8333	0.5	0	0		0
3	25	25.7	2	6.1	8.37	2625	0	1	0	0	1	8.5	0.941176	0.8	0.8333	1	1	1	0	1
3	27	17.3	2	10.72	4.4	2250	0	1	0	0	1	8.5	0.666667	1	0.5		0	0		0
2	29	18.6	2	7.91	3.51	1800							1	0.375	0.625	0.4286
3	37	18.4	2	4.25	1.96	2400	0	1	0	0	0	7.5	1	0.5	0		1	1	0	1
1	28	23.3	2	9.59	3.06	1000							0.833333	0.6667	1
2	39	22.7	2	9.02	1.1	1800							1	1	1
1	28	24.8	1	7.04	6.22	1088	0	1	0	0	1	11.2	0.75	0.375	0.75	0.1667	1	1	0	1
1	35	25.1	2	7.85	6.86	1313	0	1	0	0	1	7.3	1	0.7273	0.75		1	0		0
3	37	22	2	12.87	3.02	2400							1	1	0.5
3	33	20.2	2	7.85	3.26	2700	0	1	0	0	1	8.8	1	0.4444	0.25	0.6	1	1	0	1
1	26	23.2	2	4.07	5.43	1050							0.904762	0.2222	0.1667	0.3333
4	38	29.7	2	13.24	1.11	3600	0	1	0	0	0	12	1	1	0.5		0	0		0
2	29	25.7	2	8.72	11	2150							0.961538	0.6341	0.7297	0.6667
2	37	17.6	2	6.92	3.95	2025							1	0.6667	0.5
3	32	19.2	1	10.43	1.99	2575	0	1	0	0	1	17	1	0.8	0.2	0.6667	1	0		0
2	26	27	1	12.05	2.95	1950	1	0	0	0	1	8.9	0.555556	0.25	0.5		1	1	0	1
2	27	18.2	2	7.86	11.8	1800							1	0.6667	0.4545	0.7778
3	28	28.6	1	8.49	13	2513							1	0	0
3	30	19.7	1	10.53	1.74	2250	0	1	0	0	1	9.5	1	0.6667	0.375	0.8	0	0		0
2	33	22.5	2	5.56	5.13	1600							0.95	0.4444	0.3	0.6
3	37	24	2	8.99	3.85	2550							0.75	0.3333	0
3	39	24.9	2	9.2	3.8	2550	0	1	0	0	1	11.2	1	0.625	0.75	0.5	0	0		0
4	35	19.8	2	7.83	2.21	3300	0	1	0	0	1	7.3	0.666667	0.5	0.5		0	0		0
2	27	20.3	1	6.9	1.37	1950							1	0.4	0.5
2	27	23.1	1	7.36	8.4	2150							0.666667	0.5833	0.8889	0.7
4	40	23.4	2	9.74	1.73	3600							1	0.2857	0.1429	0.4
4	36	26	2	9.85	1.64	3000							1	0.8	0.5	1
3	37	19.6	2	9.51	1.22	2550							0.888889	0.3333	0.1429	0.6667
1	28	22.8	1	8.33	16.1	1200							0.681818	0.5	0.1429	0.5455
2	30	23	2	6.09	9.04	1800							0.636364	0.4	1
2	25	20	2	10.39	4.03	2025	0	1	0	0	1	8.1	0.888889	0.375	0.6667		1	0		0
3	37	21.5	2	9.39	2.44	2700	1	0	0	0	1	14.1	1	0.6	0.1111	0.7143	1	1	0	1
1	26	17.6	2	10.53	6.35	1200	0	1	0	0	1	8.7	1	0.4	0.3	0.4286	1	1	0	1
4	32	19.4	1	11.67	1.49	2850	1	0	0	0	0	9.2	0.666667	1	0		0	0		0
2	24	18.2	2	8.75	1.19	2025	0	1	0	0	1	8.6	0.866667	0.5833	0.5	0.7143	0	0		0
4	30	26.5	1	8.09	3.72	2850							1	0.5263	0.4706	0.8571
2	27	22	1	9.79	2.83	1650	0	1	0	0	1	13	0.75	0.6667	0.5		0	0		0
2	33	28.9	1	6.16	1.23	2100							0.833333	0.75	1
2	32	23.6	2	5.05	4.47	1700							0.884615	0.3478	0.2143	0.5714
2	29	30.8	2	3.91	13.3	1850							1	0.6429	0.5455	0.7
2	33	19.1	1	8.83	1.82	1800							1	0.4444	0.8333	0.5
1	26	23.8	1	7.94	3.53	1225							0.8	0.875	0.5	0.8571
1	30	18.3	1	10.06	2.15	1500	0	1	0	0	1	13.5	0.75	0.6667	1		0	0		0
4	30	19.5	1	8.32	1.73	2925	0	1	0	0	0	13.5	0.875	0.4	0.25		0	0		0
3	31	26.7	2	7.99	1.57	2400	0	1	0	0	1	10.5	1	0.8	0.5		0	0		0
1	28	27.8	2	9.61	2.1	1350	0	0	1	0	1	9.3	0.666667	0.5714	1	0.8	1	0		0
4	26	22	2	8.06	3.19	3900							0.8	0.3333	0.5
2	39	22.4	2	10.5	1.55	1950	1	0	0	0	0	11.1	1	0.8	0	0.75	1	1	0	1
3	31	24.2	2	8.44	2.85	2700	0	1	0	0	1	12.7	0.714286	0.8	0.25	1	0	0		0
1	23	24.6	1	5.77	17	900	0	0	1	0	0	6.5	0.866667	0.7	0.2222	0.7143	0	0		0
1	33	17.9	1	7.8	13.5	1500							0.9	0.3333	0.4615	0.7
4	31	27.3	1	8.39	1.22	3000	0	1	0	0	1	8.9	0.75	0.8	0.5		0	0		0
4	31	27.5	2	7.82	1.76	2775	0	0	1	0	1	12.7	0.714286	1	0.75	1	1	0		0
4	26	29.2	1	9.2	2.11	3675	0	1	0	0	1	12.8	0.9	0.4286	0.8333	0.5	0	0		0
1	23	25	2	7.12	18	1425							0.782609	0.5	0.8	0.8
3	39	31.3	2	7.14	1.26	2700							1	0.5	0.5
1	27	20.8	2	7.02	1.45	1075							0.823529	0.75	0.6	0.9091
2	27	20.8	2	9.9	1.56	2175							1	0	0
1	32	20.5	2	11.06	13.6	1500	0	1	0	0	1	10.4	0.555556	0.6	0.25	0.5	1	1	0	1
3	28	27	1	4.81	12.4	2375	0	1	0	0	1	11.2	0.75	0.8889	0.6667	1	1	1	0	1
4	37	19.3	2	10.57	2.01	3075	0	0	1	0	0	11.5	1	1	0	1	1	0		0
2	34	20.2	2	8.11	3.93	2100	0	0	1	0	1	8	0.823529	0.6154	0.6	0.9	1	0		0
1	31	21.3	2	7.42	1.64	1350	0	1	0	0	1	9.3	0.818182	0.6667	0.4286	0.8	1	1	0	1
1	29	27.3	1	6.11	6.55	1213							0.921053	0.087	0.0833	0.1333
2	28	22.7	1	6.57	1.68	1750	0	1	0	0	1	14.1	0.923077	0.6	0.8571	1	0	0		0
3	31	33.8	1	9.77	7.4	2200							0.9	0.6667	0.5	0.6667
4	38	24	2	9.92	8.76	3525							1	0.1818	0.5714	0.4286
1	28	18.7	2	9.39	1.68	1500							0.956522	0.35	0.4444	0.6471
1	26	18.9	1	11.7	16.3	1425							1	0.3333	0.3846	0.9091
2	28	17.3	2	11.72	4.4	2100	1	0	0	0	1	9.3	0.8	0.3333	0.3333		0	0		0
2	28	24.4	1	5.25	9.97	1562.5							1	0.8	0.4
1	32	22.9	2	8.25	18	1100	0	1	0	0	0	9	1	1	0.5		1	1	1	0
1	26	26.7	2	6.59	5.94	1350	0	0	1	0	0	9.4	0.5	0.3333	0	0.3333	0	0		0
3	33	21.7	1	10.71	1.81	2250							1	0	0
2	30	20.7	2	10.42	5.97	1575	1	0	0	0	0	13.4	0.8	0.75	0		1	0		0
3	36	35.4	2	7.66	2.91	2700	1	0	0	0	1	9.8	0.857143	0.3333	1		1	0		0
3	31	28	2	6.35	5.03	2475	0	1	0	0	1	7	0.75	0.75	0.625		1	0		0
4	31	24.9	1	6.9	2.21	3225							1	1	0.25
1	24	19.3	2	11.34	2.85	1500	0	1	0	0	1	10.8	0.818182	0.625	0.2857	0.6	1	1	0	1
2	37	21.8	2	6.64	4.3	1575	0	1	0	0	1	13.9	1	0.5	0.75	0.75	1	1	0	1
4	29	24.9	2	8.54	2.19	3900							0.875	0.8	0.75
1	36	20.7	1	8.72	15.3	1500							1	0.3333	0.3571	0.6
2	31	18.63	2	7.06	3.71	1800	0	1	0	0	1	11.3	0.857143	0.6667	0.75		1	1	1	0
3	30	21.26	2	10	6.2	2475	0	1	0	0	1	9.2	0.833333	1	0.6		1	0		0
2	33	17.4	2	9.72	7.48	1950							0.954545	0.1905	0.2308	0.5
4	31	21.23	1	7.24	3.72	3600							0.958333	0.3478	0.75	0.625
4	33	18.67	2	11.2	1.25	3000							0.5	1	0.5
4	24	19.49	1	2.7	9.38	3037.5							0.62069	0.5	0.6667	0.8182
1	31	19.53	2	9.43	8.07	1125							0.916667	0.4762	1	0.9091
3	28	17.07	2	11.94	2.56	2500	0	1	0	0	1	9.8	1	0.4545	0.6667	1	0	0		0
2	39	21.41	1	10.08	4	2100							1	1	0.6667
1	21	20.4	1	6.17	8.49	1500							0.916667	0.5	0.8235	0.7647
2	37	20.9	2	8.84	1.79	2150							0.894737	0.6429	0.9091	0.7143
1	27	19.98	1	7.92	8.35	1025							0.736842	0.8182	0.7778	1
3	31	28.1	2	9.04	1.72	2525							0.777778	0.125	0	0.125
1	26	22.66	2	8.89	3.41	1425	1	0	0	0	1	10	0.888889	0.1429	1		1	1	0	1
1	29	23.5	1	6.54	5.87	1475							0.666667	0.4444	0.8	0.8
2	31	19.02	1	9.67	3.84	2025	0	1	0	0	0	9	0.857143	0.4	0		0	0		0
4	27	26.3	1	7.72	4	3300							0.941176	0.5	0.5909	0.6364
2	31	16.84	1	8.08	3.9	1862.5							1	0.6667	0.75
3	36	17.58	1	7.29	4	2400	0	1	0	0	1	11.1	0.666667	0.6667	0.3333		0	0		0
1	27	29.14	1	6.46	9.08	1425							0.947368	0.3077	0	0.3636
2	32	25.64	2	5.31	3.92	2025	1	0	0	0	0	11.2	0.6	0.1429	0		0	0		0
1	25	19.47	1	7.17	6.16	1012.5							0.9	0.6316	0.7692	0.7895
3	24	28.89	1	7.12	2.54	2250	0	1	0	0	1	15.6	0.705882	0.3	0.1667		1	1	0	1
3	30	30.48	2	8.64	3.85	2250	1	0	0	0	0	9.4	0.9375	0.4444	1		0	0		0
1	25	17.58	1	6.58	10.5	950							0.955556	0.3023	0.5	0.6154
2	33	24.46	1	9.33	8.16	1662.5							0.8	1	0.5
2	27	17.97	2	6.9	3.1	1800							1	1	0.6667
4	36	26.04	2	5.64	4.15	2850							0.863636	0.2778	0.4706	0.4286
3	30	24.2	2	9.34	2.04	2250	0	0	1	0	1	11.4	0.903226	0.2857	0.5882	0.5	1	1	0	1
4	36	22.48	1	7.46	4.58	3300							0.95	0.2778	0.1538	0.5556
3	34	21.21	2	10.66	4.82	2700	0	1	0	0	1	10.2	1	0.5	0.7143	0.6	1	1	0	1
3	33	22.22	1	12.73	1.1	2700	0	1	0	0	1	12.3	1	0.5	0.3333		1	1	0	1
2	32	22.89	1	9.46	5.73	2025	0	0	1	0	1	11.5	0.736842	0.6364	0.4	0.7	1	1	1	0
2	32	22.07	2	5.77	5.57	1800	1	0	0	0	0	9.7	0.857143	0.5833	0	0.7778	0	0		0
3	29	21.48	2	7.09	4.12	2250							0.88	0.1818	0.1
4	28	24.5	1	13.07	2.13	3300							0.857143	0	0
3	36	20.31	1	7.05	1.1	2400							1	0	0
1	26	23.07	1	5.38	18	1200							0.736842	0.6154	1	0.6923
1	35	18.03	1	7.31	9.87	900							0.9375	0.2727	0.2222	0
2	26	31.23	1	6.51	2.43	2000							0.75	0.45	0.4615	0.6364
2	36	23.03	2	9.48	18	1600							0.941176	0.2857	0.7	0.625
3	30	21.5	2	8.48	4.63	2550							0.857143	0.2857	0.5714	0.3077
3	29	20.03	2	8.72	1.93	2250							0.928571	0.4167	0.625	0.75
1	29	20.44	2	5.79	3.36	1237.5	0	0	1	0	1	14	0.888889	0.625	0.5	0.75	1	1	0	1
3	34	23.88	1	11.25	4	2550							1	0.8	0.25	1
4	27	27.1	1	8.18	4.35	2725	0	1	0	0	1	16.8	0.666667	0.4286	0.5		1	1	1	0
1	28	18.73	1	6.76	3.86	1350	0	1	0	0	1	14.5	0.75	0.7778	0.5556	0.7143	1	1	0	1
4	37	27.06	2	8.08	3.11	3300	0	0	1	0	1	15	0.9	0.3529	0.6923	0.4615	1	1	0	1
3	34	23.44	2	7.01	2.81	2700							0.869565	0.7368	0.5789	0.8421
1	28	21.76	2	10.35	3.91	1350	0	1	0	0	1	12	0.846154	0.6364	0.5	0.8333	1	1	0	1
3	26	21.63	1	9.71	1.98	2700							0.619048	0.3333	0.8	0.4
4	33	19.53	2	5.68	2.82	3150	0	1	0	0	1	8.6	0.9375	0.3333	0.6364	0.5556	0	0		0
3	31	21.48	1	9.82	2.94	2700	0	1	0	0	1	14.1	0.8	0.2	0.2222		0	0		0
3	34	22.89	2	8.47	7.18	2400	0	1	0	0	1	11.7	0.714286	0.4	1		0	0		0
4	28	24.97	2	5.95	1.62	3750	0	1	0	0	1	11	0.714286	0.6667	1		1	1	0	1
4	33	22.83	2	8.42	3.63	2925							0.818182	0.5	0.8
4	29	19.53	1	7.47	2.45	2850							0.923077	0.3636	0.8	0.5
1	29	22.03	1	7.08	4.2	1500	0	1	0	0	1	14	0.833333	0.8	1	1	1	1	0	1
4	40	20.93	2	10.17	1.89	3000	0	1	0	0	1	11.3	0.875	0.5714	0.8	0.6667	0	0		0
1	25	24.01	2	7.57	1.49	1500	0	0	1	0	1	15.6	0.923077	0.7	1	1	0	0		0
2	31	28.04	1	6.35	2.88	1812.5							1	0	0
4	32	22.03	2	8	1.47	3525	0	1	0	0	1	7	0.9	0.5	0.125	0.6	0	0		0
4	36	25.71	2	11.69	3.1	3000							0.8	0	0
4	32	24.22	2	9.52	4.49	2925							0.944444	0.6	0.5833	0.75
1	27	25.71	1	6.47	8.62	1150	0	0	1	0	1	10	1	0.4286	0.6154	0.5385	1	1	0	1
1	33	23.73	2	5.88	6.89	1287.5							0.769231	0.3636	0.5	0.7143
3	37	24.97	2	8.48	2.54	2700	0	1	0	0	1	9.7	1	0.3571	0.1818	0.4444	1	1	0	1
1	27	25.24	1	6.61	6.62	1537.5							0.5	1	1
2	35	21.36	2	8.46	1.46	2025							0.923077	0.2222	0.25	0.2857
4	30	20.5	2	13.63	1.24	2925	0	1	0	0	0	10.2	0.8	0.5	0		1	0		0
3	37	23.5	2	8.87	3.46	2700	0	1	0	0	1	10.4	0.888889	0.5714	0.3333	0.5	1	1	0	1
1	24	22.22	1	5.88	10.5	950							0.944444	0.3333	0.7143	0.8571
3	25	26.22	2	6.82	1.45	2250	1	0	0	0	1	12.9	1	0.3333	0.6	0.75	0	0		0
3	28	24.97	2	9.39	2.57	2275	1	0	0	0	0	18	1	0.25	0		0	0		0
2	32	23.24	1	8.44	2.4	2175							0.833333	1	1
1	31	21.83	2	6.76	4.83	1375	0	0	1	0	1	8	1	0.75	0.8889	1	1	1	0	1
3	28	21.16	1	11.42	1.33	2700	1	0	0	0	0	12.2	0.444444	0.2	0		0	0		0
3	28	26.67	1	8.72	4.92	2700	0	1	0	0	1	10.4	1	0.3077	0.7	0.5	1	1	0	1
4	36	24.03	2	9.36	1.16	4500	1	0	0	0	1	11.6	0.833333	0.8	1	0.75	0	0		0
1	37	19.56	2	8.08	7.57	1500	0	0	1	0	0	13.4	1	0.2143	0.8333	0.4286	1	1	0	1
1	30	22.86	1	7.19	8.38	950							1	0.2353	0.5556	0.5556
3	29	19.38	2	7	1.23	2625							0.884615	0.2083	0.8	0.4286
2	30	32.88	2	6.88	2.73	1850							0.952381	0.7059	0.7333	0.9333
4	31	26.04	2	4.15	1.44	3000							1	0	0
1	25	27.24	1	6.2	3.3	1125							0.916667	0.4444	0.6667	0.8333
3	34	29.02	2	7.42	7.89	2400	0	0	0	1	1	19.8	0.714286	0.8889	0.875	1	1	1	0	1
1	37	30.02	1	7.63	11.6	1500							0.875	0.2857	0.3333
3	32	26.26	1	8.68	2.71	2512.5							0.916667	0.3333	0.4286	0.7143
4	32	25.39	1	9.07	4	3300	0	1	0	0	1	11.1	1	0.2222	0.25		1	1	0	1
3	29	16.81	1	9.26	1.17	2250	1	0	0	0	1	17.1	0.941176	0.2143	0.6		0	0		0
2	32	29.03	1	8.8	1.22	1800							0.5	0	0
2	35	23.88	2	9.91	8.37	1700	0	0	1	0	1	9.7	0.882353	0.5333	0.7778	0.8889	1	0		0
2	29	22.6	2	7.26	3.52	1850	0	1	0	0	1	17	0.785714	0.4545	0.3333		1	0		0
1	29	26.63	1	7.33	4.59	1337.5	0	1	0	0	1	12.1	0.823529	0.3636	0.75	0.6667	1	1	0	1
2	32	24.46	2	5.31	5.3	1575							0.736842	0.6667	0.9167	0.8333
4	36	21.33	2	6.86	2.63	3000							0.9	0.5556	0.5556	0.5556
2	26	25.39	1	6.96	6.22	1800	1	0	0	0	1	9.4	1	0.625	0.8333		1	0		0
2	29	25.39	1	7.42	4.95	2025	1	0	0	0	1	10.4	0.416667	0.2	0.75		0	0		0
3	36	18.67	1	4.98	5.79	2475							0.818182	0.4211	0.5	0.8182
2	30	21.64	2	8.55	1.43	1800	0	1	0	0	1	15.4	0.833333	0.6667	0.6		0	0		0
1	35	17.94	1	9.03	12.7	787.5	0	1	0	0	1	14.6	0.9	0.5556	0.5556	0.6667	1	1	0	1
1	29	22.96	2	8.75	3.13	1000	0	1	0	0	0	16.7	0.727273	0.2222	0		0	0		0
4	37	24.69	2	8.97	1.12	3600							1	0	0	0
1	27	20.81	1	6.32	9.9	1125							0.833333	0.4	0.5
2	28	24.46	2	9.06	4.04	2137.5	0	1	0	0	1	13.3	0.777778	0.5	0.6	0.5	1	0		0
1	26	22.06	1	8.57	2.17	1500	0	1	0	0	1	11.7	0.727273	0.5714	0.6		0	0		0
1	24	27.34	2	6.39	2.82	1375	0	1	0	0	1	11.5	0.777778	0.6667	0.5		1	0		0
4	31	24.86	1	9.84	2.21	3600	0	1	0	0	1	8.8	1	0.8182	0.2727	0.7778	0	0		0
1	27	27.06	1	8.79	1.71	1350	0	1	0	0	1	16	1	0.4444	0.8333	0.5	1	0		0
4	39	25.85	1	9.4	4.4	3525	0	1	0	0	0	13.5	0.777778	0.6667	0.4		1	0		0
4	32	27.94	2	7.7	5.85	3450							0.888889	0.25	0.25	0.4286
4	26	28.32	2	7.97	2.09	3600							1	1	0.75
2	24	22.89	2	8.58	9.42	1850							1	0	0
1	28	29.05	1	6.15	1.78	1337.5	0	1	0	0	1	14.1	1	0.7143	0.4286	0.75	1	1	1	0
3	32	17.97	2	11.26	2	2475	0	1	0	0	1	7.5	1	0.7273	0.7778	0.8571	1	1	0	1
4	35	27.04	2	10.17	4.79	4650							0.846154	0.6	0.8889	0.8571
4	38	26.5	1	3.59	1.43	4200	0	1	0	0	1	18.1	0.583333	0.6667	0.5		0	0		0
3	25	26.04	1	7.99	4.25	2475							1	0.6316	0.6667	0.7222
1	32	19.71	2	6.32	4.58	1350							0.8	1	1
3	33	18.26	2	7.34	1.63	2400							1	0.6667	0.3333
2	22	19.47	2	7.38	2.04	1575	0	0	1	0	1	15.7	1	0.6667	0.6667	0.8333	1	1	0	1
1	26	25.32	1	12.24	8.03	1200	0	0	1	0	1	9	0.923077	0.6667	1	1	1	1	1	0
2	32	29.03	1	9.24	1.22	2100							0.636364	0.8	0.5	0.8
4	30	17.9	1	13.57	1.65	3450	1	0	0	0	1	13.3	0.571429	1	0		0	0		0
2	33	26.35	1	6.2	5.41	1737.5							1	0.2	0.125
1	27	23.73	2	8.92	1.66	1350							0.916667	0.6667	1
2	33	17.97	2	8.9	1.14	1800	1	0	0	0	1	14.6	1	0.6667	0.6667		1	1	0	1
3	32	19.47	2	9.76	6.57	2250							1	0.4118	0.4286	0.6667
3	31	22.89	2	8.25	2.68	2475							0.833333	0.8	0.6
1	30	22.1	2	10.87	5.43	1500							1	0.7778	0.875	0.8333
4	36	19.22	2	9.34	2.13	3675	0	0	1	0	0	11.7	1	0.5	0.3333	0.8	0	0		0
3	40	23.44	2	9.1	2.87	2325							0.833333	0	0
4	37	17.09	2	9.93	1.21	3000	0	1	0	0	1	8.1	0.8	0.75	0.3333		0	0		0
4	39	21.91	2	13.2	3.21	3300	0	1	0	0	1	8.2	1	0.5	0.25	0.5	0	0		0
4	40	24.61	2	10.77	2.62	3225							0.9	0.1111	0.25	0.5
3	34	20.96	2	9.58	1.77	2700							1	0.5	1
2	27	21.09	1	9.98	5.13	1725							0.666667	1	0
4	38	27.04	2	13.27	1.48	3300							1	0.6667	0
1	37	27.47	1	6.44	4.68	1162.5							0.84	0.8	0.7692	1
3	30	18.73	1	11.3	1.62	2700	0	1	0	0	1	12.5	1	0.6667	0.6667	0	1	1	0	1
1	25	18.36	2	9.66	9.52	1350							0.928571	0.6	0.1111	0.6
1	31	23.62	2	8.48	5.17	1250							0.944444	0.4706	0.9091	0.9091
2	27	23.5	2	7.16	5.87	1762.5							1	0.6667	0.8889	0.8571
3	33	21.08	2	7.34	1.2	2700	1	0	0	0	1	11.5	0.727273	0.6	0.75		1	1	0	1
1	31	19.23	1	8.02	8.72	1050							0.95	0.5714	0.4167	0.8182
4	37	19.43	2	10.13	2.33	3000	0	1	0	0	1	11.7	1	0.6667	1		1	1	0	1
1	26	19.81	2	6.82	18	1100							1	0.4348	0.4444	0.625
4	32	29.32	2	7.16	1.11	3300	0	1	0	0	1	12.1	1	0.3636	0.4		1	1	0	1
4	27	18.31	2	1.09	3.01	3375							0.963636	0.3333	0.697	0.6364
4	30	24.84	2	6.64	1.97	3000							0.913043	0.4091	0.6875	0.8
3	27	23.44	2	9.21	1.9	2700	0	1	0	0	0	10.9	0.857143	0.3333	0		1	1	0	1
3	33	25.56	1	5.57	1.79	2475							1	0.2174	0.7333	0.5333
2	22	22.21	1	8.08	2.01	1800	0	1	0	0	1	9.1	1	0.75	0.5	1	0	0		0
4	29	29.14	2	9.13	2.92	3975							0.615385	0.4286	0.5	0.5
2	31	26.94	1	6.64	2	1725	1	0	0	0	0	19.7	0.8	0.3333	0		0	0		0
1	29	24.06	1	6.25	8.7	1012.5							0.956522	0.2727	0.7	0.4
1	27	20.18	1	8.92	1.33	1500	0	1	0	0	1	9	1	0.5	0.5		1	1	0	1
2	28	25.64	1	7.17	3.97	2175							1	0.5556	0.5	0.75
4	36	23.52	2	9.45	4.15	3375							1	0.5	0.25	0.5
1	27	22.48	2	8.93	4.73	962.5	0	1	0	0	1	7	0.875	0.5714	0.8		1	1	0	1
4	35	21.03	2	12.34	1.63	3450							1	0	0
2	39	22.27	2	8.09	3.21	2025	1	0	0	0	0	13.5	0.857143	0.1667	0		0	0		0
2	33	22.27	1	8.22	1.61	2025							0.857143	0.6667	0.2
3	31	27.89	1	7.22	1.81	2250							1	0.6667	0.4286
1	28	24.41	1	6.86	4.91	1350	0	0	1	0	1	11.1	1	0.4615	0.6	0.6667	1	1	0	1
4	35	17.63	2	6.46	2.23	3150							1	0.2273	0.6111	0.3889
3	26	20.7	1	6.75	1.4	2250							0.666667	0.6667	0.6
3	27	29.38	1	7.07	1.4	2400							0.736842	0.6154	0.5385	0.7692
4	38	25.91	2	8.46	1.58	2925							0.909091	0.5	0.625	0
1	28	16.23	2	7.73	12.2	1537.5	0	0	1	0	1	11.4	1	0.625	0.5714	0.6	0	0		0
2	34	19.92	2	6.33	8.2	1950							1	0.5	0.4	0.75
2	31	17.78	2	9.83	10	1650	1	0	0	0	1	10.5	1	0.4286	0.6667	0.75	0	0		0
1	30	21.08	2	8.27	6.54	1200							1	0.1667	0
1	28	19.43	1	5.98	3.02	1137.5	0	1	0	0	0	9.7	0.4	1	0		0	0		0
4	36	22.83	2	8.24	1.99	3000							0.714286	0.8	0.5
2	28	21.77	1	8.74	8.66	2025							1	0.8	0.2	0.6667
3	30	24.68	2	14.95	2.79	2625							0.857143	0	0
1	27	21.48	1	7.6	4.24	1100							0.888889	0.4286	0	0
3	30	29.14	1	6.86	4.81	2700	1	0	0	0	1	12.4	0.454545	0.4286	0.6	0	1	1	0	1
2	28	23.83	2	11.55	3.42	1800	0	1	0	0	0	9.1	0.857143	0.5	0		0	0		0
1	26	27.06	1	9.55	5.91	1350							1	0.1538	0.3333	0.3
2	31	24.14	1	6.64	5.76	2100	0	1	0	0	1	12.4	1	0.4545	0.625	0.5714	1	1	0	1
3	28	24.22	2	10.5	1.76	2250	0	1	0	0	1	10.8	0.933333	0.6429	0.375		1	1	0	1
1	27	25.39	1	7.72	2.4	1350							0.625	0.3333	1
3	38	25.71	2	12.6	1.38	2700							1	0.4286	1	0.5714
1	32	26.71	1	10.96	18	1125	0	0	1	0	1	14	0.909091	0.7778	0.5556	0.7143	1	1	1	0
1	25	19.57	2	9.94	7.86	1200							0.8	0.625	0.6667	0.8333
2	36	27.43	2	6.12	1.99	2100							0.75	0.3333	1
1	28	22.49	2	7.13	18	875							0.8	0.5	0.6429	0.8571
4	39	19.84	2	8.38	1.81	3000							1	0.5	0.5	0.75
3	37	24.4	1	7.08	1.83	2700	1	0	0	0	1	10.9	1	0.3333	1		0	0		0
1	31	20.89	1	7.95	1.12	1350							1	0	0
2	32	26.04	1	7.46	8.75	1950							0.78125	0.1875	0	0.6
1	32	20.93	2	7.97	3.15	1150							0.8	0.5	0.6667
2	27	27.33	2	6.07	2.26	1687.5	0	1	0	0	1	7.6	0.909091	0.6667	0.7778	0.5714	1	1	0	1
1	34	22.11	1	6.75	4.92	1350							1	0.4545	0.75	0.75
2	36	17.97	1	7.29	3.18	2100							0.666667	0.75	0.5
4	28	23.73	2	9.18	1.64	3525							0.75	0.4	0.25
3	39	19.2	2	11.29	2.37	2625	0	1	0	0	1	14.3	0.857143	0.6	0.8	0.3333	1	1	0	1
3	35	22.03	2	8.02	1.13	2700							1	0.6667	1
1	29	20.2	1	10.61	7.84	1200	0	1	0	0	1	15.3	1	0.6667	0.5		0	0		0
3	36	17.85	2	7.87	3.73	2700							0.692308	0.3333	0.8333	0
3	32	25.48	2	10.17	2.27	2400	0	1	0	0	1	7.7	1	0.5714	0.7143	0.5455	1	1	0	1
2	37	21.1	1	9.36	1.25	2100							1	0.4	0.25
2	28	20.81	1	9.01	6.57	1650	0	1	0	0	1	13.8	1	0.5	0.25		1	0		0
2	28	17.22	1	12.18	4.81	1575	0	1	0	0	1	9.1	1	0.6667	0.3333		1	0		0
2	31	26.94	1	7.3	2	1875							1	0.5556	0.375	0.6667
4	34	18.73	2	12.3	2.13	3000							1	0.6667	1
2	30	23.63	1	9.29	8.31	2025	0	1	0	0	1	12.7	0.928571	0.5714	0.2857		0	0		0
1	24	23.01	2	7.79	3.28	1137.5	0	0	1	0	1	9.6	0.55	0.6364	0.7778	0.7143	1	1	0	1
2	35	22.89	2	7.13	8.22	2175	0	1	0	0	1	12.1	1	0.7143	0.7143	0.6	0	0		0
1	33	20.2	1	7.3	2.98	1287.5							1	0.8	0.8125	1
2	32	19.28	2	10.76	1.51	2100	0	1	0	0	1	13.9	1	0.75	1		1	1	0	1
1	33	19.88	1	7.75	3.78	1000	0	1	0	0	1	13	1	0.6	0.5	0.5	0	0		0
2	38	22.03	2	13.12	1.85	1725							1	0.75	0.6667
4	34	22.89	2	7.45	5.56	3000							1	0.2308	0.4286
4	37	24.46	2	10.59	1.94	2775							1	1	0.5
3	31	22.43	2	11.06	1.45	2475							0.5	0	0
3	31	21.85	2	13.94	1.82	2400							1	0.625	0	0.7143
3	28	21.1	2	9.56	2.18	2475	0	1	0	0	1	9.9	1	0.5	0.6667		1	1	0	1
3	29	22.06	1	12.47	11.1	2250							0.333333	0	0
1	31	20.7	2	6	18	1000							1	0.5714	0.7222	0.6111
3	34	20.77	2	6.83	1.21	2700							1	0.8	0.8
2	33	21.64	2	10.61	3.81	1800	0	1	0	0	0	10.7	0.909091	0.2857	0.5		1	1	0	1
2	24	21.3	1	8.35	15.2	1750	0	1	0	0	1	10.3	1	0.6667	0.3333		1	1	0	1
2	29	23.01	1	10.18	3.49	1575	0	1	0	0	1	12.6	0.875	0.625	0.8		1	1	0	1
1	24	24.89	1	7.32	10.6	1500							0.833333	0	0
2	38	23.5	1	7.06	3.97	2025							0.941176	0.2857	0.3333
4	25	25.63	1	13.95	1.97	4425							0.75	0	0
3	37	28.13	2	6.33	3.69	2625							0.870968	0.4286	0.5	0.5909
3	36	30.86	2	5.6	13.8	2400							1	0.1	0.0909	0
4	37	20.09	2	8.93	6.52	3000							0.916667	0.1818	0.8889	0.2222
2	30	21.48	2	6.18	2.13	1950	0	1	0	0	1	11.7	1	0.75	0.5		1	1	0	1
1	33	30.46	2	10.14	2.34	1550							0.857143	0	0.2	0.2
4	32	22.43	2	7.71	4.64	3450							1	1	0
2	28	26.67	2	11.35	1.77	2025							1	0	0
1	31	20.13	2	8.25	18	1025							1	0.6154	0.7	0.9
3	30	19.03	2	9.03	5.26	2475	0	1	0	0	1	17.7	1	0.5	0.5		1	0		0
1	26	22.03	1	9.66	4.28	1287.5	1	0	0	0	0	16.5	1	0.1	0		0	0		0
3	37	21.1	1	9.36	1.25	2700							1	0.4	0.25
1	31	26.22	1	9.25	10.2	1450							0.833333	0.0909	0.9	0.1
1	29	28.89	1	8.11	18	1500							0.956522	0.4091	0.3889	0.5294
3	34	25	1	7.5	5.21	2700	0	1	0	0	1	9.5	1	0.6667	0.5	0.5	1	0		0
2	28	19.23	2	10.6	3.31	1875	0	1	0	0	1	12.5	0.666667	0.4	1		0	0		0
2	33	26.4	1	5.99	3.06	1650							0.933333	0	0
4	36	28.44	2	7.58	1.84	3450	0	1	0	0	1	10	1	0.5	0.3333		1	0		0
2	29	22.89	2	7.87	2.96	1650							1	0.4444	0.6
3	30	20.93	1	10.87	4.68	2700							1	0.5	0.6667
3	25	17.15	2	10.23	2.31	2625	1	0	0	0	1	11.8	1	0.2	0.2		1	1	0	1
3	36	23.34	2	6.14	5.71	2550							0.78125	0.3684	0.5714	0.5
3	30	22.06	1	7.17	3.41	2475							1	0	0	0
1	33	24.65	2	9.46	1.74	1350	0	0	1	0	1	10.7	0.9	0.5	0.8571	0.7143	1	1	0	1
2	30	20.2	2	8.07	3.02	2175	0	1	0	0	1	11.2	1	0.6	0.7778	0.5714	1	1	0	1
4	37	24.65	2	4.59	1.92	4200							1	0.6667	0.75
3	30	22.67	1	11.45	2.93	2700							1	0.6	0.5
2	24	21.5	2	7.54	2.15	2062.5	0	0	1	0	0	9.7	1	0.5385	0.1818	0.625	1	0		0
4	27	17.19	2	8.84	15.3	2725	0	1	0	0	0	15.4	1	0.2222	0		0	0		0
3	27	21.02	1	7.78	5.96	2250	0	1	0	0	1	10.5	0.888889	0.5	0.1429		0	0		0
1	33	23.33	2	6.18	18	1375							0.75	0.4545	0.6667
3	39	23.03	2	7.81	2.43	2700	0	1	0	0	1	10.6	1	0.7	0.4	0.625	0	0		0
1	31	31.55	1	6.67	6.27	1287.5	0	1	0	0	1	11.1	0.8	0.5455	0.625	0.7143	1	1	0	1
2	31	26.71	2	6.09	2.02	1800	0	1	0	0	1	14.5	1	0.75	1		1	1	0	1
1	31	19.81	2	6.15	1.89	1500							0.9375	0.5333	0.7692	0.6923
3	39	27.35	2	9.26	1.13	2700	0	1	0	0	1	9.8	1	0.5714	0.5714	0.4	1	1	1	0
4	38	24.61	1	6.66	1.25	2775							0.833333	0.4	0	0.5714
1	29	16.44	2	3.8	9.9	1300							1	0.4545	0.75	0.5
1	28	23.74	2	7.77	11.6	1300	0	1	0	0	1	11.1	0.818182	0.5	0.1667	0.5	0	0		0
3	32	24.78	2	8.92	6.47	2700	0	1	0	0	1	7.6	1	0.6667	0.6667	0	1	1	0	1
4	36	24.97	2	8.35	1.29	4500	1	0	0	0	1	11.2	1	1	1		0	0		0
1	30	21.09	1	8.35	12	1212.5							1	0.1429	0.1667	0
4	40	21.23	2	13.01	1.56	3600							1	1	1
4	39	21.88	2	13.43	3.41	3600							0.714286	0.6	0.6667
2	27	25.04	2	7.38	3.59	2025	0	1	0	0	0	10.2	0.916667	0.4545	0.4286	0.8	1	0		0
1	27	20.81	2	6.44	9.9	1200							1	0.4	0.6667
4	34	28.58	2	9.16	1.1	3075	0	1	0	0	1	15.4	1	0.7778	0.875	0.8333	1	0		0
4	30	18.42	1	9.98	2.04	2925							0.863636	0.2222	0.375
3	37	23.31	2	9.33	1.89	2700							1	0	0
2	25	19.1	1	7.64	6.69	1800							0.857143	0.6667	0.6
4	27	31.25	2	8.84	6	2887.5							1	0.61	0.8333	0.9167
1	32	18.07	1	7.35	1.12	1425							0.833333	0.5	0.625	0.75
1	31	17.31	2	7.54	18	1182.5							0.869565	0.61	0.8333	0.4545
1	29	21.23	1	6.91	9.87	1525							0.823529	0.3571	0.7	0.5556
3	30	23.88	1	8.67	3.97	2400	1	0	0	0	1	13.5	1	0.6364	0.7	0.7	0	0		0
2	34	19.13	1	8.93	5.03	1975							1	0.5455	0.4444	0.6667
4	36	22.03	2	9.21	5.65	2775	1	0	0	0	1	10.5	0.777778	1	1	1	0	0		0
1	32	20.78	1	7.57	6.58	1350							1	0.2857	0.5556	0.625
1	28	18.82	2	9.16	4	1100							1	0.2	0.75	0.25
2	30	23.31	2	8	2.95	1800							0.882353	0.5714	0.8182	0.8182
2	24	26.35	2	8.98	4.04	2125	1	0	0	0	0	12.3	1	0.5556	0	1	0	0		0
1	29	22.6	2	5.09	14.1	1100							0.851852	0.4091	0.2941	0.8462
1	26	18.43	1	6.74	18	1450							1	0.6364	0.5556	1
4	36	19.23	2	13.78	1.99	3300	1	0	0	0	0	7.3	1	1	0		0	0		0
1	34	30.46	2	10.14	2.34	1100	0	1	0	0	1	12.1	0.6	1	0.75		0	0		0
2	30	21.48	2	9.93	3.43	1800	0	0	1	0	1	10.5	1	0.6923	0.4286	0.9091	0	0		0
3	34	19.14	2	10.34	2.38	2700	0	1	0	0	1	8.3	0.857143	0.4	0.3333		0	0		0
1	24	19.53	1	8.58	3.98	1187.5							0.909091	0.666667	0.555556	0.8889
4	39	25.18	2	10.56	1.22	3000	0	1	0	0	1	8.9	1	0.5	1	0.5	1	1	0	1
3	38	27.11	2	12.27	2.31	2700	0	1	0	0	1	8	0.857143	0.5	0.333333	0.5	0	0		0
2	23	22.67	1	12.2	1.32	1850							1	1	1
1	29	17.67	1	8.93	5.3	1275	0	1	0	0	0	12.4	0.75	0.666667	0		0	0		0
3	29	21.09	1	9.69	2.44	2625							1	0.5	0.666667	0
4	32	22.43	2	7.13	4.64	3600	0	1	0	0	1	11.8	1	0.4	0.555556	0.3333	0	0		0
2	32	25.04	1	6.59	7.88	1987.5							0.727273	0.2	0.285714	0.2
4	33	33.05	1	5.97	1.47	4950	1	0	0	0	1	8.6	1	0.333333	0.5		0	0		0
3	36	20.81	2	8.36	1.47	2700	0	1	0	0	1	9.5	1	0.25	0.5		1	1	0	1
4	29	26.67	2	7.45	1.77	3000							0.8	0.375	0.2	0.2
2	23	23.63	1	7.75	6.17	1725							1	0.5	0.25	0.6
3	30	21.88	1	8.59	9.23	2700							0.947368	0.631579	0.5	0.9286
3	29	29.9	1	7.59	3.31	2700							0.888889	0.666667	1	0.3333
4	30	20.96	2	9.42	2.63	3300	1	0	0	0	1	8.4	1	0.8	0.5		0	0		0
4	26	29.3	1	7.55	15.19	3787.5	0	1	0	0	1	7.3	1	0.833333	1		0	0		0
2	36	20.7	2	7	4.23	2025							0.75	0	0
2	29	21.12	1	7.89	1.8	2025							0.714286	0.8	0.75
3	32	27.06	1	6.22	6.41	2512.5							0.833333	0.25	0.454545	0.875
4	30	22.06	1	8.7	3.41	2975							0.666667	0	0
4	25	22.31	1	6.87	2.79	3300	0	1	0	0	0	11.2	1	0.222222	0		1	1	0	1
1	29	24.03	2	6.6	18	937.5							0.884615	0.5	0.833333	0.6667
4	30	20.81	1	11.01	1.95	3300							1	0.47619	0.588235	0.647
4	30	24.22	2	14.76	3.89	3300	0	1	0	0	1	14.2	1	0.6	1		1	1	0	1
3	33	25.97	1	12.26	5.69	2700	0	1	0	0	1	11.8	1	0.75	1		1	1	0	1
2	30	25.1	1	7.18	4.02	2100							1	0.631579	0.583333	0.8
2	25	18.03	1	1.55	5.34	1650	0	1	0	0	1	10.6	0.833333	0.5	0.333333		1	0		0
4	35	29.14	2	9.33	1.12	3825	0	1	0	0	1	9.4	0.875	0.571429	0.8	0.5	1	1	0	1
2	26	22.89	1	9.6	8.53	1675							1	0.3	0.384615	0.6667
4	32	19.11	1	6.57	8.95	3000	0	1	0	0	1	10.8	0.769231	0.5	0.285714		0	0		0
2	30	21.93	1	9.07	3.25	2175	1	0	0	0	1	12.2	0.8	1	0.666667		0	0		0
4	33	18.83	2	14.42	1.37	3375	0	1	0	0	1	10	0.75	0.666667	0.5		0	0		0
3	32	24	2	8.65	3.77	2550	0	1	0	0	1	16.3	1	0.666667	0.666667		0	0		0
2	30	21.91	1	11.96	9.89	1625							0.875	0.75	1	0.9091
3	23	22.67	1	12.21	1.32	2375							1	0	0
2	23	19.33	1	14.58	8.63	2100	1	0	0	0	1	14.6	1	0.833333	0.2		0	0		0
3	28	27.06	1	8.08	5.14	2475							0.8	0	0
4	30	22.03	1	8.54	2.18	4125	1	0	0	0	0	6.7	1	0.5	0		0	0		0
3	36	20.7	2	7	4.23	2700	0	1	0	0	1	12.4	1	0.8	0.6		1	1	0	1
3	38	26.04	2	8.67	1.53	2700							0.8	1	1
4	32	24.09	1	11.69	4.87	2925	0	0	0	1	1	12.8	1	0.555556	0.428571	0.8571	1	0		0
3	33	20.03	2	8.06	2.26	2325							1	1	0.6	1
2	29	15.94	1	11.64	3.23	1650	1	0	0	0	0	9.7	0.6	1	0		0	0		0
4	32	20.2	1	10.45	1.55	2850	0	0	1	0	1	15.5	1	0.5	1	0.7143	1	1	0	1
2	34	19.23	2	8.28	9.13	1650	0	1	0	0	1	11.3	1	0.285714	0.285714		0	0		0
4	27	29.3	1	7.64	5.65	3300							0.36	0.222222	0.2	0
2	31	21.83	2	7.79	2.9	2175	1	0	0	0	1	12.7	1	0.333333	0.428571	0.4	1	1	0	1
4	27	28.89	1	4.53	1.29	3375							0.538462	0.5	0.4	0.3333
2	31	20.34	1	7.08	15.4	1650							1	0.642857	0.222222	0.6923
4	31	19.65	1	11.77	3.47	3150	0	1	0	0	1	13.6	1	0.5	0.666667		1	1	0	1
2	38	20.03	2	7.34	6.21	1800							0.823529	0.636364	0.4	0.5714
2	28	24.84	1	8.12	3.37	2025	0	0	1	0	0	12.2	1	0.6875	1	1	0	0		0
2	27	22.03	1	7.26	8.85	2025							1	0.666667	0.555556	0.8889
3	30	27.01	2	7.27	3.73	2700							1	0.75	0.6	1
2	28	22.44	2	6.08	1.95	1875	0	0	0	1	0	7.8	0.833333	0.8	0.6	0	0	0		0
4	30	21.09	1	11.42	3.27	2850	1	0	0	0	0	11.6	0.833333	0.7	0	1	0	0		0
3	28	21.26	1	5.52	1.7	2250	0	1	0	0	1	10.8	0.545455	0.333333	0.25		1	1	0	1
2	28	24.46	2	9.79	11.43	2025	0	1	0	0	1	11.8	0.833333	0.428571	0.166667	0.6667	1	1	0	1
2	23	26.04	2	4.88	9.78	1700							1	0.529412	0.642857	0.8333
3	30	21.12	1	5.25	3.87	2625							0.777778	0.857143	0.714286	0.8
3	27	25.65	1	10.02	1.35	2475							1	0.333333	0.8	0.4
3	33	28.58	2	9.56	1.55	2700	0	1	0	0	1	13.2	1	1	0.5		1	0		0
4	27	20.83	2	9.18	3.72	3300							1	0.5	0.571429
1	23	20.57	1	2.04	11.06	1200							1	0.55	0.733333	0.8
4	35	23.23	2	9.62	4.14	4500							1	0.625	0.75	0.8571
3	38	30.43	1	9.01	5.43	2700							0.944444	0.266667	0.357143	0.3333
2	29	19.53	2	7.6	4.9	2025							0.923077	0.4	0.5
3	28	19.15	2	9	3.41	2250	0	0	1	0	1	13.7	1	0.625	1	0.5	0	0		0
3	40	20.06	2	12.86	2.12	2700
2	24	23.44	1	8.15	5.33	2187.5	0	1	0	0	1	10.5	0.8125	0.9	1	0.875	1	1	0	1
4	32	23.73	1	10.45	1.98	4200	1	0	0	0	1	19.3	1	0.75	1		0	0		0
4	27	20.96	1	10.06	18	3300	0	1	0	0	1	9.5	1	0.5	0.857143	0.4	0	0		0
4	34	19.65	2	10.49	4.01	3825							0.777778	0.8	0.5	1
4	30	28.06	1	9.13	7.75	3325							0.846154	0.421053	0.571429	0.6364
1	27	24.84	2	8.07	3.37	1550							1	0.714286	1	0.75
4	33	33.05	1	11.17	1.47	4650							1	1	0
2	27	19.14	1	9.77	2.68	1800							0.9	0.444444	0.25
4	35	18.73	2	5.07	5.35	3525	0	0	1	0	1	13	1	0.5	0.666667	0.7143	1	1	0	1
2	37	30	1	10	2.35	2025	1	0	0	0	1	9.9	1	0.2	0		0	0		0
2	28	29.04	2	5.07	2.86	2175	0	1	0	0	1	11.9	0.5	1	0.5		0	0		0
4	38	24.03	1	8.24	1.3	2925	0	1	0	0	1	10	0.833333	0.666667	0.5		1	1	0	1
2	25	27.01	2	7.22	2.27	1650	0	0	1	0	1	8.4	1	0.5625	0.333333	0.6667	0	0		0
4	34	25.33	2	8.35	1.4	3000							1	0.428571	0
1	31	22.72	2	14.57	18	1125							0.9	0.555556	0.666667	0.5
3	27	18.73	1	9.59	1.8	2550							0.714286	0.6	0.5	0
2	30	24.03	2	8.98	3.75	1950							0.923077	0.615385	0.333333	1
4	33	18.63	2	6.92	3.97	3600							0.7	0.8	0.8
4	33	22.23	1	8.01	6.64	2925							0.75	0.666667	0.5
1	27	24	2	9.46	6.89	1287.5							0.909091	0.3	0.625	0.375
4	30	23.71	1	8.03	15.62	3250							0.863636	0.526316	0.538462	0.8462
4	36	21.67	2	7.7	2.81	3450	0	1	0	0	0	8.3	0.6	0.5	0		0	0		0
4	34	28.22	1	8.65	3.37	3750							0.857143	0.636364	0.818182	0.625
2	29	20.2	1	7.51	2.31	2100							0.941176	0.4375	0.615385	0.7
2	26	26.67	2	5.96	13.01	1650							0.769231	0.8	0.6
4	39	27.77	2	11.67	1.29	3525							1	0	0
4	32	24.02	2	7.45	7.65	3300							0.4	0.6	0.666667
4	37	28.3	2	10.14	9.75	4425							0.857143	0.571429	1
4	37	20.28	2	11.74	3.84	3600							0.923077	0.5	0.4	0.5714
4	35	20.2	2	9.13	6.3	3825							0.944444	0.388889	0.818182	0.5556
4	36	23.23	2	8.56	2	3375							1	0.666667	0.75	0.5
3	36	30.83	2	7.97	6.17	2400	1	0	0	0	1	11.7	1	1	0.5		0	0		0
4	38	20.69	1	8.83	2.23	3000							1	0.5	0.714286	0.4
3	27	21.97	1	7.53	11	2475							0.6	0.625	0.285714	1
3	27	26.17	1	9.59	5.94	2250							0.863636	0.4	0.4375	0.5
1	34	22.76	1	8.44	10.74	1125	1	0	0	0	0	8.3	0.625	0.8	0.5	1	0	0		0
3	32	22.64	1	6.94	4.53	2250	0	1	0	0	1	7.5	0.785714	0.7	0.555556	1	0	0		0
1	30	23.78	1	8.09	5.8	1312.5							1	0.5	0.5
4	37	27.34	1	8.33	11.99	3225							0.92	0.3	0.615385	0.5
3	27	22.76	2	10.08	1.52	2475							0.6	0	0
4	37	27.34	1	10.92	3.28	3225							1	1	0.666667
3	36	31.25	2	7.7	8.63	2275							0.625	0.285714	0.4
4	38	22.03	1	9.23	4.03	3000							1	0.75	0.6	1
2	35	21.48	2	5.25	2.32	2100	0	1	0	0	1	11.8	0.714286	0.75	0.75		1	0		0
3	27	28.13	1	9.16	2.51	2325	1	0	0	0	1	11.8	0.75	0.333333	0.5		0	0		0
3	36	20.08	2	6.41	3.55	2400							0.916667	0.636364	0.75	0.7143
3	37	18.59	2	7.97	6.73	2700	1	0	0	0	1	9.9	1	1	0.666667		0	0		0
3	28	19.65	1	8.55	11.65	2625	0	1	0	0	0	11.8	1	0.285714	0		1	1	0	1
3	29	21.99	2	9.52	4.57	2325							1	0.714286	0.538462	0.7692
4	36	29.14	2	9.39	2.34	3000	1	0	0	0	1	10.2	1	0.8	0.666667		0	0		0
3	33	24.44	2	10.26	1.4	2700							0.6	0.666667	0.75
4	37	27.56	2	7	1.84	3000							1	0.4	0.375
3	30	26.04	2	8.21	18	2700							0.888889	0.733333	0.769231	0.8462
3	26	24.97	1	7.68	2.89	2662.5							1	0.555556	1	0.875
4	36	21.78	2	4.47	6.16	3225							1	0.5	0.833333	0.6667
4	35	31.1	1	5.05	1.22	3450							1	0.25	0.3125	0.2857
1	30	21.36	2	8.47	7.53	1350							0.846154	0.7	0.777778	0.625
3	34	21.63	2	8.3	7.8	2250	0	1	0	0	1	12.3	0.75	0.583333	0.6		0	0		0
4	27	27.79	2	9.86	5.24	3600							0.928571	0.2	0	0.25
4	33	22.72	2	10.58	2.91	3000							1	1	1
3	24	23.63	2	14.84	5.02	2550	0	1	0	0	1	9.3	1	1	0.75		1	1	0	1
4	40	21.34	2	8.33	2.15	2925							0.9	0.5	1
1	29	26.01	1	7.8	3.02	1500							1	0.5	0.5	0.25
4	35	23.03	2	12.7	2.04	3300							1	1	0.666667
4	36	21.03	2	9.61	3.65	3600							0.75	0.75	0.666667
2	30	22.86	2	9.46	2.84	2175	0	1	0	0	1	12.7	1	1	1	1	1	1	0	1
4	31	27.59	2	2.4	3.05	3075							1	0.428571	1	0.6
3	34	20.4	1	10.02	9.88	2212.5							1	0.5625	0.833333	0.6
4	36	18.2	2	8.21	2.06	3000							1	1	0
4	37	25.81	2	6.32	1.7	2925	0	1	0	0	1	11.1	1	1	1		1	1	0	1
1	27	17.66	1	5.71	7.89	1400							0.6875	0.4	0.444444	0.5
3	31	26.6	2	8.02	4.33	2700							0.833333	0.444444	0.571429
2	28	25.6	1	8.17	7.02	2025							0.9375	0.357143	0.7	0.5
3	25	24.39	2	8.81	2.72	2700							0.909091	0.666667	0.444444	0.6667
4	36	21.67	2	7.7	2.81	2850	1	0	0	0	0	8.6	0.833333	0.25	0.5	0.2222	0	0		0
1	29	19.53	1	7.88	10.73	1200							0.818182	0.8	0.4
1	29	21.63	2	8.59	14.96	1162.5							0.961538	0.48	0.647059	0.75
2	25	20.2	2	6.57	1.56	2100	0	1	0	0	1	12.9	0.642857	0.625	0.666667		1	1	0	1
2	30	16.89	1	8.3	5.67	1875							1	0.2	0.166667
2	25	22.58	2	6.71	5.3	2150							0.913043	0.444444	0.428571	0.6923
3	37	23.01	2	9.68	1.16	2700	0	1	0	0	1	8	1	0.666667	0.333333		0	0		0
4	31	21.36	2	8.25	1.58	3975	0	1	0	0	1	10.4	1	0.285714	0.2		0	0		0
3	37	28.23	1	8.64	10.31	2375							0.935484	0.2	0.291667	0.3158
3	31	24.61	2	7.08	18	2225							1	0.533333	0.615385	0.8333
4	31	25.59	1	10.11	1.86	2775	0	1	0	0	1	12.1	1	1	1	1	1	1	0	1
3	28	27.92	1	7.37	12.51	2250							1	0.1875	0.1875	0.2143
1	26	17.09	1	8.36	8.39	1000							0.909091	0.363636	0.75	0.5
2	32	22.64	1	8	5.61	1650							1	0.666667	1
2	32	21.91	1	10.94	1.8	1800							0.25	1	1
4	28	23.88	1	8.1	1.53	3300	1	0	0	0	1	11.5	1	0.285714	0.166667	0.25	0	0		0
4	29	24.14	2	8.27	1.97	2925	0	1	0	0	1	13	1	0.8	0.75		0	0		0
3	33	16.84	2	8.08	5.39	2475							0.5	0	0
1	36	21.08	2	8.3	9.6	1237.5							1	1	0.5
3	33	21.64	2	8.63	4.01	2475							0.888889	0.625	0.625	0.625
4	39	27.56	2	9.32	1.97	2925							1	0	0
1	33	24.89	1	7.6	6.73	1462.5	0	1	0	0	1	9.9	1	1	0.5		1	1	0	1
1	33	20.37	1	8.17	18	1325							0.75	1	1
4	32	28.04	1	11.24	1.24	3600							0.5	1	1
1	29	28.23	1	8.68	4.9	1350							1	0.5	0.4	0.6
1	32	19.29	1	10.44	8.73	1500	0	1	0	0	1	9.5	0.833333	0.8	0.8		1	1	0	1
2	23	20.83	2	12.08	10.31	1625							1	0.642857	0.545455	0.8182
1	29	22.94	2	3.86	10.59	1100							0.964286	0.48	0.625	0.6
3	28	27.06	1	8.1	12.43	2325							1	0.533333	0.454545	0.9167
2	28	19.1	2	10.81	3.25	2025							0.882353	0.8	0.333333	0.9286
2	37	19.77	2	10.52	3.29	2100							1	0.8	0.75
1	29	25.64	1	6.99	18	1475							0.75	0.0588235	0
2	29	29.38	1	7.84	8.62	1950							0.777778	0.375	0.2	0.3333
4	38	27.11	2	12.31	2.31	3525							0.8	0.5	1
4	36	22.89	2	11.2	1.68	3900							0.75	0.5	0.2
3	39	25.39	2	9.07	4	2587.5							0.933333	0.416667	0.6	0.6
3	26	34.67	1	7.57	9.33	2250							0.933333	0.928571	0.714286	0.8571
4	37	21.29	2	9.12	5.25	3300	0	0	1	0	1	5.4	0.857143	0.636364	1	0.7778	1	1	1	0
2	30	23.88	1	8.11	6.19	1600							0.909091	1	0.888889	1
1	28	24.16	1	9.36	10.2	900							0.6	0.333333	0.5
1	30	20.45	1	11.06	2.01	1350	1	0	0	0	0	7.9	1	0.333333	0		0	0		0
1	25	21.03	1	9.78	3.88	1500	0	0	1	0	1	11.6	0.933333	0.857143	0.714286	0.8571	1	1	0	1
3	37	24.22	2	8.54	3.33	2550							0.8	0.75	1
1	30	24.03	2	1.47	12.82	1500							0.928571	0.571429	0.4	1
3	34	20.55	2	10.02	4.54	2625	0	1	0	0	1	8.1	1	0.285714	0.545455	0.1429	0	0		0
3	28	26.44	1	10.75	8.19	2250							0.916667	1	0.75	1
3	31	25.76	1	7.64	3.74	2700							0.6	0.5	1	1
4	31	16.87	2	12.56	1.42	3225							0.666667	0.5	0.5
1	32	28.04	1	8.87	11.4	1375	0	1	0	0	1	12.4	1	0.6	0.75	0.8	1	1	1	0
3	32	18.43	2	8.86	2.13	2625							0.875	0.444444	0.666667	0.6
3	34	26.84	1	9.17	7.77	2625	0	0	1	0	1	11.2	0.111111	0.555556	0.428571	0.8333	1	1	0	1
2	30	23.56	2	9.52	8.07	1875							0.833333	0.444444	0.75	0.5556
4	27	22.22	1	11.82	1.96	3300							0.7	0.6	0.2	0.5
3	32	20.83	2	8.95	2.19	2700							1	0.625	0.714286	0.6875
4	28	24.77	2	9.09	9.18	3600	0	1	0	0	1	6.8	0.857143	0.333333	0.5		0	0		0
3	31	17.58	2	14.34	4.02	2700	0	0	1	0	1	13.5	0.9	0.666667	0.857143	0.875	0	0		0
2	34	24	2	10.29	8.95	2025	0	1	0	0	1	10.2	0.875	0.666667	0.833333	0.6667	1	1	0	1
1	24	20.13	1	8.8	1.44	1425							0.777778	1	0.857143	1
2	30	21.33	2	10.59	3.72	1987.5							1	0.666667	0.846154	1
1	29	21.36	1	7.73	9.83	975							0.857143	0.5	0.636364	0.6
3	34	22.67	2	9.3	1.68	2700	0	1	0	0	0	10.3	0.8	0.333333	0.25		1	1	0	1
1	30	22.72	1	9.53	10.14	1050							0.578947	0.555556	0.25	0.6667
1	28	18.83	1	12.07	18	1475							1	0.722222	1	0.9412
4	36	30.67	2	8.41	8.71	3225							1	0.473684	0.5	0.7857
1	30	21.6	2	10.66	3	1500							0.933333	0.642857	0.769231	0.9231
4	27	20.45	1	12.09	5.29	3300							0.692308	0.666667	0.625	1
2	34	27.06	2	7.88	3.08	1800	0	1	0	0	1	8.1	1	0.666667	0.333333		0	0		0
2	33	20.57	2	10.71	9.62	2175	0	0	1	0	1	11.5	0.75	0.545455	0.727273	0.6	0	0		0
3	33	30.09	2	4.82	3.31	2700	0	0	1	0	1	20.3	0.8125	0.444444	0.571429	0.7143	1	1	1	0
3	32	20.13	1	10.72	2.29	2475							0.833333	0.6	0.6	0.7
1	31	20.03	2	7.21	3.83	1200							0.9	0.666667	0.714286	1
4	37	30.47	1	6.33	3.49	5325							1	0.6	0.2	0.3333
3	36	20.96	2	8.83	6.68	2700							1	0.666667	0.5
4	39	23.42	2	10.98	1.63	5250	1	0	0	0	0	10.6	0.75	0.333333	0		0	0		0
4	31	22.06	2	8.66	3.33	3450							0.833333	0.75	0.5	0.75
4	35	22.31	2	11.59	2.89	3525	0	1	0	0	1	10.7	0.4	1	1		0	0		0
1	32	18.22	1	10.25	7.17	1425							1	0.636364	0.6	0.5714
3	30	24.11	2	9.24	9.42	2700							0.5	0.666667	0.333333
3	31	19.38	2	8.16	4.99	2400	1	0	0	0	1	8.4	1	0.111111	0.5		1	1	0	1
4	32	27.34	2	11.96	6.8	3000	0	1	0	0	1	10.2	0.846154	0.75	0.5		1	0		0
4	27	22.38	1	10.81	2.2	3000							1	0.6	0.4	0.75
4	36	22.03	2	8.04	2.42	3600							1	0.384615	0.444444	0.4286
2	38	20.81	1	9.61	4.3	1600	0	0	1	0	1	12.2	1	0.6	0.7	0.6667	1	1	0	1
2	37	20.62	1	11.63	3.47	2025							0.875	0.428571	0.6
1	27	21.1	1	3.4	11.83	1212.5	0	0	1	0	1	12.2	1	0.833333	0.9	1	1	1	0	1
1	35	30.82	2	13.1	9.07	1500							1	1	1
1	28	19.53	1	11.71	6.68	1350							0.875	0.4	0.4	0.3333
4	38	18.31	2	8.42	4.38	3187.5							1	0.571429	0.8	0.6667
4	33	21.09	2	6.95	5.87	3300							1	0.2	0.5	0
1	30	18.61	1	5.39	12.87	1225							0.923077	0.666667	0.666667	0.8
1	26	24.03	1	6.02	17.33	875							0.961538	0.391304	0.6	0.7857
4	32	19.81	1	12.12	1.95	4200							1	0.75	0.5
4	32	26.67	2	10.12	6.01	3000							0.8	0.363636	0.5
4	29	29.04	2	5.07	2.86	3300	0	1	0	0	1	8.6	1	0.857143	0.5		0	0		0
3	37	24.03	2	4.63	8.04	2250							0.857143	0.4	0.4	0
4	29	18.49	2	11.61	1.69	3750							0.875	0.8	0.8	0.6667
2	34	23.73	2	10.04	7.03	2175							1	0.583333	0.714286	0.875
2	34	18.43	2	9.89	3.09	1737.5							1	0.333333	0.285714	0.5714
2	29	26.17	2	7.63	2.42	1800	0	1	0	0	0	9	1	0.285714	0	0	1	1	0	1
2	32	23.11	1	9.79	10.74	1575	0	1	0	0	1	8.4	1	0.666667	0.555556	0.8	1	1	0	1
1	34	24	2	8.91	7.36	1550							0.928571	0.555556	0.5	0.7143
3	32	23.83	2	10.86	7.52	2212.5							0.8	0.142857	0.8	0.2
4	35	21.45	1	7.55	1.4	2850							1	0.75	0.5
4	36	30.04	1	8.45	1.34	4350	0	1	0	0	1	12	1	0.5	0.333333		1	0		0
1	27	23.52	1	6.39	4.29	1200							0.923077	0.333333	0.75	0.5
4	37	18.73	2	11.21	9.97	2850							1	0.722222	0.333333	0.8462
4	20	20.44	1	5.47	3.49	3412.5							0.933333	0.5	0.714286	0.6
4	25	20.81	2	11.35	1.42	3675							0.625	0.4	0	0.6
4	20	18.31	1	11.15	1.7	3000							0.9	0.222222	0.333333
4	39	32.89	2	12.9	2.67	2925	1	0	0	0	0	12.8	1	0.833333	0.5		1	0		0
1	31	22.49	1	8.44	13.9	1500							1	0.4	0.4	0.2857
2	33	25.71	2	7.49	10.32	1837.5							0.714286	0.6	0.8	0.3333
4	36	23.23	2	13.22	1.76	3525							1	0	0
3	33	28.58	2	11.88	1.55	2325	0	1	0	0	1	12.4	1	0.75	0.666667	1	1	1	0	1
2	31	21.9	2	5.54	5.7	2100							1	0.277778	0	0.5385
2	31	21.23	1	8.36	11.03	1600							0.875	0.5	0.428571	0.6923
3	27	21.48	2	5.95	7.22	2250							0.833333	0.384615	0.75	0.8
4	38	25.63	1	7.11	1.88	3000							0.666667	0.75	0.666667	0.5
1	29	25.64	1	6.99	18	1212.5							0.55	0.222222	0
4	37	25.24	2	14.48	1.67	3787.5	0	1	0	0	0	12.2	1	0.5	0		1	0		0
2	32	16.65	1	11.47	3.26	2025							0.923077	0.454545	0.444444	0.6667
1	29	22.19	1	14.94	6.46	1500	0	1	0	0	1	8.3	0.8	0.75	1		0	0		0
2	32	26.22	1	6.68	7.28	1612.5							0.933333	0.454545	0.75	0.75
4	31	20.29	2	7.36	1.39	2775							0.833333	0.5	0.333333
4	29	19.28	2	11.1	3.53	3475							0.916667	0.272727	0.4	0.5
3	27	25.04	1	9.41	5.58	2475							1	0.4	0.571429	0.6667
4	28	24.77	2	6.78	9.18	4200	0	1	0	0	1	10.7	0.818182	0.444444	0.5	0.5	1	1	1	0
1	38	23.01	2	9.68	1.16	1200							1	1	1
4	35	24.65	2	11.05	3.05	3300	0	1	0	0	0	12.4	1	0.8	0.25	0.6667	0	0		0
2	37	26.01	2	9.79	4.04	2025							1	1	1
1	31	18.67	1	8.98	15.46	975							0.833333	0.333333	0.857143	0.5
1	34	20.57	2	6.47	9.59	1350							1	0.555556	0.888889	0.6667
3	34	20.06	1	9.15	2.18	2700							1	0.833333	0.833333	1
3	35	26.3	2	7.9	8.7	2475	0	0	1	0	1	8.2	1	1	0.818182	1	1	1	0	1
3	30	19.05	1	10.38	2.1	2400							1	0.8	0.6
1	29	19.15	1	12.15	1.92	1425
4	30	27.73	1	6.97	5.29	2925							0.941176	0.4375	0.6	0.75
2	32	24.39	2	7.04	5.4	2175							0.888889	0.125	0	0.25
2	32	21.48	2	8.75	9.37	2175	0	1	0	0	1	12.6	0.5	1	0.5		1	0		0
1	35	22.48	2	5.45	14.85	1112.5							1	0.111111	0	0.1111
3	37	24.91	2	7.26	1.36	2700							1	0.8	0.6
4	35	22.3	1	13.45	3.93	3000							1	1	1
4	35	23.12	2	9.64	1.9	2775							0.545455	0.8	0.4	0.75
1	33	22.58	2	9.77	7.28	1500							1	1	1
1	32	24.92	2	8.08	3.22	1350							0.875	0.5	0.5	0.5
2	27	26.35	1	6.4	9.54	2000							5	0.4	0.6	0
4	26	29.14	1	5.36	1.69	4050							1	0.818182	0.8	1
3	26	25.71	2	7.33	12.6	2400							0.928571	0.272727	0.2	0.3333
2	35	21.57	2	9.63	3.32	2175							0.958333	0.347826	0.611111	0.7059
3	39	23.42	2	11.01	1.63	2700	0	1	0	0	1	11.4	0.75	0.5	0.5	0	0	0		0
1	28	19.92	1	8.2	9.34	1000							0.777778	0.571429	0.666667	0.6
3	28	26.67	2	7.16	2.21	2400							0.769231	0.3	0.6	0.5
1	28	23.51	2	10.79	10.38	1275	0	0	1	0	1	10	0.833333	0.75	0.75	0.75	1	1	0	1
2	31	27.69	1	7.16	9.83	1875							0.909091	0.6	0.555556	0.7143
2	25	23.23	1	8.59	9.18	1725							0.285714	0.6	1
1	28	27.77	2	8.1	2.38	1500							1	0.6	0.666667
1	29	20.83	1	6.38	12.61	1312.5							0.95	0.470588	0.533333	0.8
3	31	26.04	2	7.23	6.29	2475							0.8	1	1
3	34	26.56	1	8.15	1.53	2700							0	0	0
1	31	21.45	2	7.87	18	1200	1	0	0	0	0	14.2	0.625	0.25	0.714286	0.5	1	1	0	1
1	25	16.82	1	9.01	15.64	1387.5							0.75	0.5	0.444444	0.5714
1	26	16.82	1	7.89	3.2	1350							0.857143	0.0909091	0.6	0
4	34	20.4	2	6.7	4.43	3075							1	0.466667	0.909091	1
4	35	23.24	2	12.1	1.53	3150	0	0	1	0	1	8	1	0.625	0.142857	0.6	0	0		0
1	26	22.89	2	7.37	4.32	1500							1	0.615385	0.461538	0.6154
2	23	29.33	2	5.48	18	1875	0	1	0	0	1	8.5	1	0.583333	0.428571	0.7143	0	0		0
2	31	23.12	2	10.96	18	1725							1	1	0
3	28	26.35	1	9.7	2.91	2400	0	0	1	0	1	14.3	0.928571	0.416667	0.7	0.8889	1	1	0	1
1	26	20.56	1	8.81	15.23	1037.5	0	0	1	0	1	12	1	0.75	0.571429	0.6667	0	0		0
3	35	20.12	2	10.9	4.11	2625	1	0	0	0	1	8.5	0.8	0.333333	0.333333		0	0		0
3	39	17.8	2	14.72	1.46	2400							0.75	0.5	0.5
3	32	18.05	1	12.69	1.84	2700							1	0	0
3	34	24.03	2	8.62	6.63	2700	0	0	1	0	0	7.5	0.888889	0.5	0	0.6667	1	1	0	1
4	37	22.59	2	9.48	2.16	3525							0.8	1	0.666667
3	37	25.71	2	7.42	15.19	2325							1	0.588235	0.6875	0.75
3	27	19.43	2	4.3	1.82	2700							0.714286	0.5	0.5	0.3333
1	34	20.93	2	7.03	6.29	1350							1	0.6	0.8	0.5
